# Supplementary material for: Acetate is a beneficial nutrient for E. coli at low glycolytic flux
Source: EMBO J. 2023 Jun 12;42(15):e113079. doi: 10.15252/embj.2022113079 (PMC10390867; doi:10.15252/embj.2022113079)
Supplement: Supplementary file 3 — Dataset EV1 [file EMBJ-42-e113079-s003.xlsx]

## Sheet: Transcriptomics (all data)
			Source	Millard et al., 2021				This study
			αMG concentration (mM)	0	0	0	0	100	100	100	100
			Acetate concentration (mM)	0	10	50	100	0	10	50	100
	SystematicName	GeneName	Comment	Expression (relative to [Ace]=0)				Expression (relative to [Ace]=0)
	b3241	aaeA	putative membrane protein	1	0.946906	1.05309	1.11985	1	0.773487	0.780205	0.81522
	b3240	aaeB	orf, hypothetical protein	1	1.10882	1.17382	1.25467	1	1.10491	0.66238	0.751976
	b3243	aaeR	putative transcriptional regulator LYSR-type	1	1.01262	0.823457	0.875033	1	1.13885	1.21006	0.829093
	b3242	aaeX	orf, hypothetical protein	1	0.888219	0.867954	0.806029	1	0.681684	0.643819	0.67125
	b2836	aas	2-acyl-glycerophospho-ethanolamine acyltransferase; acyl-acyl-carrier protein synthetase	1	1.04919	0.920308	0.984125	1	0.890895	1.15406	0.95342
	b0885	aat	leucyl, phenylalanyl-tRNA-protein transferase	1	0.878546	0.850352	1.07274	1	0.917315	1.23943	1.28941
	b1338	abgA	putative aminohydrolase	1	0.985672	1.02174	1.00756	1	1.57761	0.850503	0.57681
	b1337	abgB	orf, hypothetical protein	1	0.719771	0.889801	0.731998	1	0.692834	0.543534	0.43136
	b1339	abgR	putative transcriptional regulator LYSR-type	1	0.638549	0.886319	0.628022	1	0.920247	0.56956	0.312395
	b1336	abgT	putative pump protein	1	0.856057	0.99371	0.761386	1	1.09213	1.07222	0.89386
	b0715	abrB	putative transport protein	1	0.834029	0.880822	0.849083	1	1.18737	1.97546	1.09572
	b0185	accA	acetylCoA carboxylase, carboxytransferase component, alpha subunit	1	0.871582	0.876529	0.720524	1	1.02681	1.16619	1.03199
	b3255	accB	acetylCoA carboxylase, BCCP subunit; carrier of biotin	1	0.96568	0.898971	1.05849	1	0.981602	1.03163	1.28199
	b3256	accC	acetyl CoA carboxylase, biotin carboxylase subunit	1	0.849108	0.757956	0.725702	1	1.02532	1.06563	1.19741
	b2316	accD	acetylCoA carboxylase, carboxytransferase component, beta subunit	1	0.969769	0.981	0.974143	1	0.800193	0.807492	1.02137
	b4015	aceA	isocitrate lyase	1	1.01628	0.649281	0.849974	1	1.15325	1.01211	0.922977
	b4014	aceB	malate synthase A	1	1.3466	1.1379	1.53729	1	0.733752	1.11077	1.049
	b0114	aceE	pyruvate dehydrogenase	1	0.892564	0.825994	0.847781	1	1.3316	1.81574	0.873955
	b0115	aceF	pyruvate dehydrogenase	1	0.98038	0.920842	1.00826	1	1.42458	1.68615	1.0864
	b4016	aceK	isocitrate dehydrogenase kinase/phosphatase	1	0.826815	0.754052	0.854696	1	0.98236	1.03209	0.959386
	b2296	ackA	acetate kinase	1	0.849924	0.770175	0.896958	1	1.75111	1.67698	0.804402
	b1276	acnA	aconitate hydrase 1	1	1.35658	1.53263	2.29876	1	0.956862	1.04239	1.3398
	b0118	acnB	aconitate hydrase B	1	1.03608	1.00662	0.817597	1	0.924075	1.20306	1.0033
	b0404	acpH	putative glycoprotein	1	0.975489	1.05082	1.72652	1	1.26116	0.645524	1.05483
	b1094	acpP	acyl carrier protein	1	0.869926	0.741697	0.614705	1	1.13964	1.13428	1.06472
	b2563	acpS	CoA:apo-	1	1.02897	0.887304	0.878125	1	0.968137	1.43651	1.15903
	b3475	acpT	orf, hypothetical protein	1	0.768184	0.949435	1.28154	1	0.917135	1.02041	1.56189
	b0463	acrA	acridine efflux pump	1	1.01116	0.714954	0.625952	1	1.05231	0.965283	1.10517
	b0462	acrB	acridine efflux pump	1	0.95139	0.693332	0.606241	1	1.03663	0.99244	0.828565
	b2470	acrD	sensitivity to acriflavine, integral membrane protein, possible efflux pump	1	0.84308	0.839925	0.78082	1	0.654651	1.27845	0.689442
	b3265	acrE	transmembrane protein affects septum formation and cell membrane permeability	1	1.14211	1.25223	1.44954	1	1.18334	0.779292	1.26385
	b3266	acrF	integral transmembrane protein; acridine resistance	1	0.975897	1.12128	1.09136	1	1.21612	1.75274	1.68246
	b0464	acrR	acrAB operon repressor	1	0.767532	0.719784	0.705836	1	1.27098	0.63728	0.546194
	b4069	acs	acetyl-CoA synthetase	1	0.828269	0.583578	0.454269	1	0.837586	0.308028	0.197507
	b4067	actP	putative transport protein	1	0.929009	0.733078	0.570737	1	0.81231	0.194297	0.120983
	b2213	ada	O6-methylguanine-DNA methyltransferase; transcription activator/repressor	1	1.2205	1.3908	2.12968	1	0.966791	1.14416	1.07846
	b1623	add	adenosine deaminase	1	0.808352	0.636248	0.539318	1	0.69005	0.373732	0.21583
	b3665	ade	probable adenine deaminase	1	0.94214	0.784223	0.627323	1	1.28547	0.997981	0.828942
	b1241	adhE	CoA-linked acetaldehyde dehydrogenase and iron-dependent alcohol dehydrogenase; pyruvate-formate-lyase deactivase	1	0.982767	1.06965	1.19184	1	3.40051	1.47318	1.60485
	b1478	adhP	alcohol dehydrogenase	1	1.62666	2.52462	4.90617	1	0.675456	0.797996	1.19389
	b4117	adiA	biodegradative arginine decarboxylase	1	1.0498	1.45879	1.50028	1	1.8133	0.86712	1.34428
	b4115	adiC	putative amino acid/amine transport protein, cryptic	1	0.818744	1.07118	1.17576	1	1.08963	0.717242	0.9376
	b4116	adiY	putative ARAC-type regulatory protein	1	0.935356	1.11305	0.805424	1	0.942421	0.711296	1.02949
	b0474	adk	adenylate kinase activity; pleiotropic effects on glycerol-3-phosphate acyltransferase activity	1	1.01769	1.04354	1.03359	1	1.04722	1.52735	1.87741
	b0385	adrA	orf, hypothetical protein	1	1.15959	1.27387	1.4341	1	1.46094	1.00266	1.36746
	b2468	aegA	putative oxidoreductase, Fe-S subunit	1	0.996312	1.11661	0.893224	1	2.40108	1.03161	0.684782
	b3072	aer	aerotaxis sensor receptor, flavoprotein	1	0.76127	0.302186	0.0635906	1	1.36745	1.11414	0.666117
	b0476	aes	putative lipase	1	1.09359	1.30352	1.07205	1	0.952194	0.919499	0.701703
	b0263	afuB	putative transport system permease protein	1	0.953761	0.983948	1.03659	1	0.950335	0.782647	1.03853
	b0262	afuC	putative ATP-binding component of a transport system	1	1.36768	1.12155	1.2975	1	1.20177	1.10634	1.56996
	b3135	agaA	putative N-acetylgalactosamine-6-phosphate deacetylase	1	0.852484	1.11301	1.02659	1	0.999786	0.562447	0.440088
	b3138	agaB	PTS system, cytoplasmic, N-acetylgalactosamine-specific IIB component 1	1	0.885424	1.13722	0.810772	1	1.11726	0.674204	0.947052
	b3139	agaC	PTS system N-acetylgalactosamine-specific IIC component 1	1	1.01335	1.31127	1.10031	1	1.58138	0.60952	0.820486
	b3140	agaD	PTS system, N-acetylglucosamine enzyme IID component 1	1	0.883017	1.13162	0.913948	1	0.976796	0.382023	0.727899
	b3141	agaI	putative galactosamine-6-phosphate isomerase	1	0.963513	1.16445	1.09916	1	0.815472	0.546484	0.589407
	b3131	agaR	putative DEOR-type transcriptional regulator of aga operon	1	1.05006	1.06178	1.347	1	1.06653	1.08141	0.981895
	b3136	agaS	putative tagatose-6-phosphate aldose/ketose isomerase	1	0.830078	0.950564	0.72702	1	1.32672	0.858168	1.38661
	b3133	agaV	PTS system, cytoplasmic, N-acetylgalactosamine-specific IIB component 2	1	1.13101	1.10864	1.04922	1	1.09679	0.388672	0.34922
	b3134	agaW	PTS system N-acetylgalactosameine-specific IIC component 2	1	0.830017	1.01732	0.732438	1	0.989105	0.335487	0.312079
	b1002	agp	periplasmic glucose-1-phosphatase	1	1.35981	1.37087	1.53323	1	1.70488	0.984298	0.512139
	b0605	ahpC	alkyl hydroperoxide reductase, C22 subunit; detoxification of hydroperoxides	1	0.973012	0.757994	0.990851	1	1.06807	0.940468	0.888007
	b0606	ahpF	alkyl hydroperoxide reductase, F52a subunit; detoxification of hydroperoxides	1	1.19208	1.11954	1.58666	1	1.56441	1.69957	1.83348
	b4187	aidB	putative acyl coenzyme A dehydrogenase	1	1.96297	5.46834	15.9307	1	0.794151	0.705915	2.05684
	b2252	ais	protein induced by aluminum	1	1.22333	1.32426	1.3317	1	0.942241	0.699861	0.713035
	b2697	alaS	alanyl-tRNA synthetase	1	0.920742	0.786587	0.789584	1	0.998211	1.40099	1.32051
	b1415	aldA	aldehyde dehydrogenase, NAD-linked	1	0.673015	0.378965	0.212286	1	0.739891	0.370884	0.199964
	b3588	aldB	aldehyde dehydrogenase B	1	1.44238	1.80608	2.76022	1	0.656923	0.179185	0.205953
	b2068	alkA	3-methyl-adenine DNA glycosylase II, inducible	1	1.14788	1.28959	1.54003	1	1.08293	1.04373	0.824135
	b2212	alkB	DNA repair system specific for alkylated DNA	1	1.20741	1.36223	2.18126	1	0.890417	1.26973	1.37096
	b0505	allA	orf, hypothetical protein	1	1.10977	1.3933	1.07342	1	0.909486	1.00625	0.804413
	b0512	allB	putative hydrolase	1	0.89646	0.788497	0.667987	1	1.15925	0.746764	0.361324
	b0516	allC	putative hydantoin utilization protein	1	1.13479	0.770483	0.673012	1	1.10649	1.00191	0.639347
	b0517	allD	putative malate dehydrogenase	1	0.989443	0.995024	0.852526	1	0.85211	1.66184	0.861148
	b0506	allR	putative regulator	1	0.932094	0.933742	1.11044	1	1.04571	1.22318	1.33243
	b0504	allS	putative transcriptional regulator LYSR-type	1	0.966004	1.38859	0.83369	1	0.876195	0.65834	0.607559
	b2624	alpA	prophage CP4-57 regulatory protein alpA	1	1.186	1.0394	1.09664	1	0.942871	0.581973	0.501439
	b4053	alr	alanine racemase 1	1	0.934664	1.21438	1.14762	1	1.18314	2.0566	1.97651
	b4087	alsA	putative ATP-binding component of a transport system	1	1.33204	1.24998	1.37334	1	1.22555	0.678213	0.778609
	b4088	alsB	putative LACI-type transcriptional regulator	1	1.01214	0.822634	0.785321	1	1.1496	0.91326	0.487563
	b4086	alsC	putative transport system permease protein	1	1.06663	1.09208	1.14034	1	1.51022	1.02727	0.525638
	b4085	alsE	putative epimerase	1	1.14565	1.06146	1.04999	1	0.907079	0.657537	0.518052
	b4084	alsK	putative NAGC-like transcriptional regulator	1	0.855505	0.928446	0.892684	1	1.01086	0.818157	0.745095
	b3088	alx	putative transport protein	1	0.763927	0.906299	0.671629	1	1.20068	0.847027	0.516314
	b2435	amiA	N-acetylmuramoyl-l-alanine amidase I	1	0.943897	0.801938	0.812277	1	1.58409	1.3323	1.30553
	b4169	amiB	N-acetylmuramoyl-l-alanine amidase II; a murein hydrolase	1	1.07981	1.0914	1.73892	1	1.06883	1.06559	1.0484
	b2817	amiC	putative amidase	1	0.888369	0.788653	0.824667	1	1.30652	1.01559	0.884474
	b0867	amiD	putative regulator	1	1.20977	1.25009	1.65413	1	1.07953	1.23625	1.09653
	b1982	amn	AMP nucleosidase	1	1.21296	0.819678	0.891826	1	1.10127	1.47265	1.30414
	b4150	ampC	beta-lactamase; penicillin resistance	1	0.869087	1.03126	0.822426	1	1.11864	1.04932	1.17828
	b0110	ampD	regulates ampC	1	1.10954	1.08262	1.18405	1	1.45614	1.31876	1.15032
	b0111	ampE	regulates ampC	1	1.10188	1.11287	1.13653	1	1.27294	1.09392	0.998234
	b0433	ampG	regulates beta-lactamase synthesis	1	0.700374	0.733901	0.629188	1	1.4912	1.35151	1.27886
	b0376	ampH	putative enzyme	1	0.913377	0.715182	0.936137	1	0.936655	0.729871	0.86162
	b0451	amtB	probable ammonium transporter	1	0.729576	1.04432	0.813245	1	0.687936	0.517165	0.371897
	b1927	amyA	cytoplasmic alpha-amylase	1	1.18043	0.933141	1.24646	1	0.971447	0.794921	0.77756
	b1640	anmK	orf, hypothetical protein	1	1.14893	1.14759	1.06017	1	1.26739	1.38107	0.951895
	b1767	ansA	cytoplasmic L-asparaginase I	1	0.891851	0.694274	0.745539	1	0.935404	1.064	1.09313
	b2957	ansB	periplasmic L-asparaginase II	1	0.860945	0.809256	0.851991	1	7.50792	3.57072	1.18499
	b1453	ansP	L-asparagine permease	1	1.06605	0.970235	1.08651	1	1.10447	1.10353	1.03123
	b0050	apaG	orf, hypothetical protein	1	0.999314	1.32713	1.65445	1	1.4759	1.81421	1.54053
	b0049	apaH	diadenosine tetraphosphatase	1	0.922691	1.05993	1.52226	1	1.02809	1.14359	1.53615
	b2214	apbE	orf, hypothetical protein	1	1.02404	0.969656	1.04761	1	3.18518	3.32593	1.4994
	b4055	aphA	diadenosine tetraphosphatase	1	0.840549	0.918948	0.769637	1	1.07798	1.05997	0.585989
	b0980	appA	phosphoanhydride phosphorylase; pH 2.5 acid phosphatase; periplasmic	1	1.29583	2.99688	6.84157	1	0.912147	1.11179	1.94976
	b0979	appB	probable third cytochrome oxidase, subunit II	1	1.48216	4.66371	10.3611	1	1.09024	1.62189	2.77562
	b0978	appC	probable third cytochrome oxidase, subunit I	1	1.63333	4.42606	11.1083	1	0.938028	1.00115	2.92361
	b0564	appY	regulatory protein affecting appA and other genes	1	1.57136	2.27166	2.33005	1	1.40637	1.14346	2.16327
	b0469	apt	adenine phosphoribosyltransferase	1	0.724112	0.671596	0.59192	1	1.17253	1.2109	1.46004
	b0875	aqpZ	transmembrane water channel; aquaporin Z	1	1.35915	1.23561	1.16363	1	0.587168	0.524641	0.77568
	b0062	araA	L-arabinose isomerase	1	0.973141	1.18596	1.2014	1	0.920167	0.543977	0.729067
	b0063	araB	L-ribulokinase	1	1.03278	0.983423	1.03155	1	1.77802	0.527899	0.495788
	b0064	araC	transcriptional regulator for ara operon	1	1.03353	0.686365	0.796136	1	1.02026	0.565899	0.326042
	b0061	araD	L-ribulose-5-phosphate 4-epimerase	1	0.997332	1.19392	0.910567	1	1.44573	0.724253	0.94894
	b2841	araE	low-affinity L-arabinose transport system proton symport protein	1	1.01968	1.08476	1.08745	1	1.40701	1.27687	0.994755
	b1901	araF	L-arabinose-binding periplasmic protein	1	0.920129	0.604608	0.532343	1	0.979174	0.343712	0.167229
	b1900	araG	ATP-binding component of high-affinity L-arabinose transport system	1	1.03134	0.881613	0.877196	1	1.34837	0.553869	0.332502
	b0396	araJ	involved in either transport or processing of arabinose polymers	1	1.11449	1.20835	1.17022	1	0.554394	0.667868	1.01365
	b4401	arcA	negative response regulator of genes in aerobic pathways,	1	1.12284	1.26594	1.9979	1	0.968826	0.886856	1.02215
	b3210	arcB	aerobic respiration sensor-response protein; histidine protein kinase/phosphatase, sensor for arcA	1	1.14101	1.05649	1.15129	1	1.12556	1.19164	0.822556
	b2818	argA	N-acetylglutamate synthase; amino acid acetyltransferase	1	0.654087	0.918754	1.07824	1	1.08951	0.407779	0.733635
	b3959	argB	acetylglutamate kinase	1	0.800379	1.23107	1.21721	1	1.10283	0.694096	1.19047
	b3958	argC	N-acetyl-gamma-glutamylphosphate reductase	1	0.701873	1.12235	1.45736	1	1.29665	0.451853	0.95001
	b3359	argD	acetylornithine delta-aminotransferase	1	0.649356	0.848573	0.794351	1	1.12451	0.460376	0.761692
	b3957	argE	acetylornithine deacetylase	1	0.950746	0.975343	0.975948	1	1.00292	0.964471	1.11843
	b0273	argF	ornithine carbamoyltransferase 2, chain F	1	0.703385	0.91137	1.01622	1	1.21193	0.450259	0.713235
	b3172	argG	argininosuccinate synthetase	1	0.7508	0.919619	0.609453	1	1.21319	0.967518	1.26206
	b3960	argH	argininosuccinate lyase	1	0.676459	0.999752	0.779622	1	1.25124	1.20837	2.11967
	b4254	argI	ornithine carbamoyltransferase 1	1	0.667608	0.815434	0.788265	1	1.14542	0.533465	0.734993
	b2918	argK	putative nucleotide-binding protein	1	0.904431	0.99875	0.901473	1	1.38536	0.713785	0.873996
	b2923	argO	orf, hypothetical protein	1	1.0774	1.08969	1.2418	1	0.543207	1.07903	1.41747
	b2916	argP	replication initiation inhibitor, binds to 13-mers at oriC	1	0.837703	0.755584	0.875372	1	0.812043	0.932781	0.722963
	b3237	argR	repressor of arg regulon; cer-mediated site specific recombination	1	0.874872	0.939399	0.90965	1	1.26738	0.89082	0.875559
	b1876	argS	arginine tRNA synthetase	1	0.896298	0.843069	0.85793	1	1.15076	1.27476	1.59541
	b2310	argT	lysine-, arginine-, ornithine-binding periplasmic protein	1	1.25191	0.715416	0.541883	1	0.691816	0.333676	0.245796
	b1166	ariR	orf, hypothetical protein	1	1.35386	1.96024	3.48982	1	0.63116	0.428071	0.756772
	b2255	arnA	putative transformylase	1	1.16077	1.57802	2.53848	1	0.894811	0.898954	0.978137
	b2253	arnB	putative enzyme	1	1.67102	2.00116	3.41814	1	0.667985	0.759541	1.10563
	b2254	arnC	putative sugar transferase	1	1.48544	1.85264	2.79029	1	0.602774	0.767587	1.28607
	b2256	arnD	orf, hypothetical protein	1	1.11742	1.34791	1.54282	1	0.611257	0.704674	0.825289
	b2258	arnF	putative transport/receptor protein	1	0.977574	1.14262	1.10021	1	0.777314	0.675853	0.620644
	b2257	arnT	orf, hypothetical protein	1	1.4684	2.05891	2.56188	1	1.20374	1.28269	1.63114
	b0908	aroA	5-enolpyruvylshikimate-3-phosphate synthetase	1	0.853228	0.655594	0.54808	1	0.725559	1.11027	1.14608
	b3389	aroB	3-dehydroquinate synthase	1	1.0065	0.887534	0.824667	1	12.4222	12.1658	1.38338
	b2329	aroC	chorismate synthase	1	0.955239	0.728582	0.721795	1	0.97547	1.21753	1.14228
	b1693	aroD	3-dehydroquinate dehydratase	1	0.924493	0.6862	0.720506	1	0.584382	0.642174	0.780365
	b3281	aroE	dehydroshikimate reductase	1	0.90577	0.9273	1.01893	1	1.16012	1.23033	1.26122
	b2601	aroF	3-deoxy-D-arabinoheptulosonate-7-phosphate synthase	1	0.632762	0.599105	0.452249	1	0.814615	3.34981	3.51888
	b0754	aroG	3-deoxy-D-arabinoheptulosonate-7-phosphate synthase	1	0.868135	0.746284	0.721681	1	0.979965	1.55644	1.38833
	b1704	aroH	3-deoxy-D-arabinoheptulosonate-7-phosphate synthase	1	0.958147	1.0534	0.914649	1	1.19743	2.01068	2.95298
	b3390	aroK	shikimate kinase I	1	0.940468	0.830334	0.803796	1	1.26938	1.23044	1.46195
	b0388	aroL	shikimate kinase II	1	0.760841	0.814009	0.694548	1	0.96685	1.67715	1.78074
	b0390	aroM	protein of aro operon, regulated by aroR	1	0.690513	0.81965	1.01581	1	0.78714	1.06367	1.51552
	b0112	aroP	aromatic amino acid transport protein	1	0.662132	0.407595	0.263268	1	0.897899	1.1597	0.854749
	b4017	arpA	regulator of acetyl CoA synthetase	1	0.750122	0.607241	0.53365	1	0.918032	1.25544	0.81107
	b0555	arrD	bacteriophage lambda lysozyme homolog	1	0.987614	1.02839	0.92934	1	1.09639	0.985393	0.94734
	b1554	arrQ	putative lysozyme	1	1.2492	1.10839	1.35133	1	0.880149	0.438986	0.61356
	b3502	arsB	arsenical pump membrane protein	1	0.987167	0.943284	0.851216	1	0.805752	0.84121	0.929648
	b3503	arsC	arsenate reductase	1	0.870205	0.875522	0.701143	1	0.836629	0.751862	0.880246
	b3501	arsR	transcriptional repressor of chromosomal ars operon	1	0.808471	1.0824	0.680047	1	1.9986	0.65529	0.838886
	b0863	artI	arginine 3rd transport system periplasmic binding protein	1	0.991301	1.07077	1.06911	1	1.12761	0.878609	1.08961
	b0860	artJ	arginine 3rd transport system periplasmic binding protein	1	0.614773	0.808025	0.703622	1	0.934511	0.387932	0.531543
	b0861	artM	arginine 3rd transport system permease protein	1	0.760576	0.786258	0.829258	1	1.07192	0.952024	1.14309
	b0864	artP	ATP-binding component of 3rd arginine transport system	1	0.954179	1.15061	1.36749	1	0.9892	0.681495	1.30933
	b0862	artQ	arginine 3rd transport system permease protein	1	0.854861	0.980764	1.03358	1	0.914154	0.965577	1.29811
	b2716	ascB	6-phospho-beta-glucosidase; cryptic	1	1.03222	1.23596	1.36541	1	1.14191	0.986952	0.952331
	b2715	ascF	PTS system enzyme II ABC	1	0.965863	1.36083	1.1973	1	1.07528	0.706212	0.829523
	b2714	ascG	ascBF operon repressor	1	0.929382	0.728572	0.675064	1	1.0902	1.02501	0.961771
	b3433	asd	aspartate-semialdehyde dehydrogenase	1	1.15072	1.14756	1.1918	1	1.16891	1.72997	1.66608
	b3801	aslA	arylsulfatase	1	0.959765	1.35206	1.50023	1	0.89944	0.796405	1.15773
	b3800	aslB	putative arylsulfatase regulator	1	0.784785	1.00531	0.739649	1	1.63231	0.802884	0.799867
	b2064	asmA	suppressor of ompF assembly mutants	1	0.985887	0.969593	1.12663	1	1.0589	0.858961	0.803318
	b3744	asnA	asparagine synthetase A	1	0.430844	0.382888	0.143432	1	1.69759	1.12118	1.03654
	b0674	asnB	asparagine synthetase B	1	0.872337	0.754157	0.666927	1	1.1923	1.1393	0.949462
	b3743	asnC	regulator for asnA, asnC and gidA	1	0.75	0.845673	0.847357	1	1.0829	1.03933	0.62175
	b0930	asnS	asparagine tRNA synthetase	1	0.919857	0.798033	0.701157	1	1.10508	1.18958	1.08726
	b4139	aspA	aspartate ammonia-lyase	1	0.798992	0.913408	0.759651	1	2.6876	2.33468	0.774095
	b0928	aspC	aspartate aminotransferase	1	0.917086	0.723415	0.721312	1	1.21753	1.65726	1.7163
	b1866	aspS	aspartate tRNA synthetase	1	1.00111	0.775386	0.871706	1	1.11563	1.24253	1.19689
	b1597	asr	acid shock protein	1	1.16014	0.960396	1.10667	1	0.60933	0.76595	0.46376
	b1747	astA	orf, hypothetical protein	1	1.65761	1.27262	1.63372	1	0.679923	0.284617	0.292998
	b1745	astB	orf, hypothetical protein	1	1.32761	1.25732	1.38472	1	0.777536	0.376905	0.470437
	b1748	astC	acetylornithine delta-aminotransferase	1	2.16845	1.72373	2.51028	1	0.655223	0.190102	0.307089
	b1746	astD	putative aldehyde dehydrogenase	1	3.07417	1.75212	1.56207	1	1.21107	0.610981	0.381995
	b1744	astE	orf, hypothetical protein	1	1.22714	1.40229	1.16229	1	0.661596	0.339623	0.25898
	b2222	atoA	acetyl-CoA:acetoacetyl-CoA transferase beta subunit	1	1.19877	1.56734	1.56389	1	1.11148	0.76864	0.928795
	b2224	atoB	acetyl-CoA acetyltransferase	1	1.18803	1.35301	1.24419	1	0.99849	1.01077	0.906422
	b2220	atoC	response regulator of ato, ornithine decarboxylase antizyme	1	1.04574	1.02888	0.975736	1	1.8963	0.74997	0.478946
	b2221	atoD	acetyl-CoA:acetoacetyl-CoA transferase alpha subunit	1	1.05731	1.36731	1.33872	1	0.73375	0.628717	0.396067
	b2223	atoE	short chain fatty acid transporter	1	1.02293	1.28488	1.0498	1	1.08357	0.784997	1.271
	b2219	atoS	sensor protein AtoS for response regulator AtoC	1	1.01905	1.1063	1.16442	1	1.77525	1.1468	0.582803
	b3734	atpA	membrane-bound ATP synthase, F1 sector, alpha-subunit	1	0.941736	0.710902	0.433319	1	1.09024	1.4572	1.23003
	b3738	atpB	membrane-bound ATP synthase, F0 sector, subunit a	1	0.856329	0.686299	0.469724	1	1.13509	1.20807	1.03813
	b3731	atpC	membrane-bound ATP synthase, F1 sector, epsilon-subunit	1	0.948031	0.728923	0.418142	1	1.32769	1.53039	1.23691
	b3732	atpD	membrane-bound ATP synthase, F1 sector, beta-subunit	1	0.906451	0.669448	0.382352	1	1.17624	1.49512	1.17345
	b3737	atpE	membrane-bound ATP synthase, F0 sector, subunit c	1	0.84343	0.625441	0.430361	1	1.08715	1.18266	1.04713
	b3736	atpF	membrane-bound ATP synthase, F0 sector, subunit b	1	0.94941	0.756341	0.456684	1	1.1353	1.33825	1.11934
	b3733	atpG	membrane-bound ATP synthase, F1 sector, gamma-subunit	1	0.809238	0.580185	0.374544	1	1.13863	1.67592	1.33612
	b3735	atpH	membrane-bound ATP synthase, F1 sector, delta-subunit	1	0.94296	0.718538	0.460241	1	1.10834	1.56483	1.38741
	b3739	atpI	membrane-bound ATP synthase, dispensable protein, affects expression of atpB	1	0.687753	0.670116	0.561804	1	1.14825	1.10419	1.44656
	b3572	avtA	alanine-alpha-ketoisovalerate	1	0.964425	0.903732	0.889784	1	0.896448	1.19831	1.38925
	b1412	azoR	acyl carrier protein phosphodiesterase	1	1.00072	0.898673	0.940729	1	0.993142	1.01146	1.19484
	b0012	b0012	positive regulator for sigma 32 heat shock promoters	1	0.859233	1.09186	0.61446	1	0.984068	0.561017	5.57791
	b0017	b0017	IS186 and IS421 hypothetical protein	1	0.749939	0.809003	0.695294	1	0.944403	0.719904	0.896865
	b0057	b0057	orf, hypothetical protein	1	0.943599	0.694459	0.565324	1	0.845103	1.05176	0.899808
	b0255	b0255	IS911 hypothetical protein, variant	1	1.20313	1.27629	1.33006	1	1.11565	1.18247	1.14921
	b0257	b0257	putative transposase	1	1.11194	1.10292	1.30192	1	1.06992	1.27398	1.1438
	b0302	b0302	orf, hypothetical protein	1	1.19151	1.67657	1.26815	1	1.16657	0.867244	0.730598
	b0309	b0309	orf, hypothetical protein	1	0.85164	0.889184	0.748676	1	0.660448	0.660211	0.593597
	b0322	b0322	orf, hypothetical protein	1	0.972937	1.10462	0.888929	1	2.7967	2.92129	1.18622
	b0332	b0332	orf, hypothetical protein	1	0.941756	1.39855	1.01335	1	0.126568	0.0649387	0.0691729
	b0359	b0359	putative transferase	1	1.20025	1.3979	1.27287	1	0.969892	0.645541	1.0652
	b0362	b0362	orf, hypothetical protein	1	1.02334	1.21897	1.15359	1	0.882213	0.880007	1.11488
	b0370	b0370	orf, hypothetical protein	1	0.950496	1.11204	0.678101	1	1.00606	0.614908	0.845424
	b0374	b0374	putative flagellin structural protein	1	0.985004	1.03179	1.04605	1	0.807406	0.51426	0.820239
	b0395	b0395	orf, hypothetical protein	1	1.15478	1.04047	1.24289	1	0.729619	0.713512	0.651012
	b0501	b0501	orf, hypothetical protein	1	0.969214	1.05089	0.845836	1	2.05119	1.05113	0.821462
	b0510	b0510	orf, hypothetical protein	1	1.15089	1.33171	1.1795	1	1.07311	0.649762	0.691615
	b0538	b0538	putative sensory transduction regulator	1	0.789647	0.679208	0.488429	1	1.26177	0.834828	0.725148
	b0609	b0609	orf, hypothetical protein	1	1.32377	1.97334	4.16164	1	0.891536	0.91022	1.07713
	b0625	b0625	orf, hypothetical protein	1	1.20548	1.44155	2.05241	1	0.786165	0.686228	0.881605
	b0663	b0663	putative RNA	1	0.858042	0.836119	0.73581	1	0.875478	0.792768	0.967462
	b0671	b0671	putative RNA	1	0.789958	0.664241	0.639581	1	0.901206	0.810443	0.721058
	b0701	b0701	protein in rhs element	1	0.978638	1.0479	1.08809	1	1.00778	0.928487	0.955203
	b0725	b0725	orf, hypothetical protein	1	1.06326	1.2709	1.05692	1	0.951184	1.22578	1.29484
	b1005	b1005	orf, hypothetical protein	1	1.66189	4.58118	17.4535	1	0.723825	0.599051	1.36391
	b1017	b1017	putative cytochrome	1	0.685473	0.740941	0.734998	1	0.747177	1.09156	1.26946
	b1030	b1030	orf, hypothetical protein	1	0.848279	1.29595	0.84021	1	1.17887	0.956021	0.911076
	b1031	b1031	putative ribosomal protein	1	0.933106	1.15607	0.804482	1	1.11571	0.677061	0.901386
	b1142	b1142	orf, hypothetical protein	1	1.20117	1.55337	1.52196	1	1.45388	0.96783	1.38884
	b1169	b1169	putative ATP-binding component of a transport system	1	1.21302	1.21838	1.36593	1	0.783581	0.858734	0.823657
	b1170	b1170	putative part of putative ATP-binding component of a transport system	1	1.20107	1.41526	1.58426	1	0.731056	0.809875	1.10551
	b1173	b1173	orf, hypothetical protein	1	1.24499	1.25135	1.51475	1	0.670572	0.694945	0.853775
	b1239	b1239	orf, hypothetical protein	1	1.00632	0.967951	0.995638	1	1.48824	1.07905	1.11695
	b1240	b1240	orf, hypothetical protein	1	1.12058	1.01054	1.19133	1	1.47845	1.03078	1.18198
	b1354	b1354	orf, hypothetical protein	1	1.31977	1.33136	1.42504	1	0.741509	0.789659	0.867549
	b1364	b1364	orf, hypothetical protein	1	1.19822	1.12692	1.15552	1	0.918395	0.622431	0.631551
	b1367	b1367	orf, hypothetical protein	1	1.16089	1.19444	1.25036	1	0.818575	0.578357	0.451839
	b1369	b1369	orf, hypothetical protein	1	1.08263	1.19003	1.23273	1	0.521346	0.452928	0.578961
	b1371	b1371	orf, hypothetical protein	1	1.25774	1.32211	1.24484	1	1.12556	1.05889	0.7526
	b1401	b1401	split orf	1	1.09909	1.19922	1.42587	1	1.23641	0.999226	1.41645
	b1405	b1405	split orf	1	1.09197	1.04706	1.01656	1	0.995457	1.11598	1.19914
	b1416	b1416	glyceraldehyde-3-phosphate dehydrogenase	1	1.06832	2.00758	2.97092	1	0.958207	1.06583	1.65217
	b1417	b1417	glyceraldehyde 3-phosphate dehydrogenase C, interrupted	1	1.254	1.89668	3.27445	1	0.929291	1.31893	2.29299
	b1425	b1425	orf, hypothetical protein	1	1.09472	1.49706	1.1119	1	1.08104	0.757929	0.891966
	b1437	b1437	orf, hypothetical protein	1	0.940449	0.837818	0.681637	1	0.87234	0.842931	1.26444
	b1458	b1458	orf, hypothetical protein	1	0.959991	0.76523	0.783689	1	1.4074	0.827302	0.555691
	b1543	b1543	putative transport protein	1	1.2345	1.4327	1.66679	1	0.617482	0.514942	1.12909
	b1720	b1720	orf, hypothetical protein	1	0.864774	0.767416	0.889024	1	0.90463	0.601118	0.732649
	b1721	b1721	orf, hypothetical protein	1	0.948421	1.05906	1.06247	1	1.12036	0.636361	0.787775
	b1898	b1898	high-affinity L-arabinose transport system; membrane protein, fragment 2	1	0.885874	0.885239	0.828441	1	0.839012	0.550038	0.439497
	b1899	b1899	high-affinity L-arabinose transport system; membrane protein, fragment 1	1	1.10667	1.00727	1.047	1	1.18061	0.555588	0.419226
	b1903	b1903	orf, hypothetical protein	1	0.767971	0.683668	0.611329	1	0.918087	1.027	1.00234
	b1933	b1933	orf, hypothetical protein	1	0.75311	0.743304	0.544393	1	1.06587	0.843184	0.702729
	b1935	b1935	orf, hypothetical protein	1	0.665213	0.4111	0.175348	1	1.5016	0.682394	0.960065
	b1964	b1964	putative outer membrane protein	1	1.30309	2.09892	2.07624	1	1.25614	2.41663	2.8747
	b1965	b1965	orf, hypothetical protein	1	1.06973	1.26816	1.44536	1	1.20521	0.90078	0.769147
	b1966	b1966	putative outer membrane protein	1	1.23087	1.9673	1.74228	1	1.19838	2.3362	2.60189
	b1979	b1979	orf, hypothetical protein	1	1.5453	1.63405	2.03749	1	0.67862	0.596894	1.0065
	b1980	b1980	orf, hypothetical protein	1	0.858053	0.95042	0.917605	1	0.487418	0.606244	0.843837
	b1995	b1995	orf, hypothetical protein	1	0.652626	0.458084	0.29533	1	1.58426	2.98824	0.877052
	b1998	b1998	orf, hypothetical protein	1	1.01347	1.21416	1.24447	1	1.19613	0.861068	0.970013
	b2031	b2031	putative creatinase	1	0.899163	1.02119	0.870849	1	1.27897	1.45277	1.24693
	b2084	b2084	orf, hypothetical protein	1	1.17589	1.35447	1.24124	1	0.76094	0.699509	0.703999
	b2087	b2087	split galactitol utilization operon repressor, interrupted	1	0.981687	1.21798	0.947919	1	0.919488	0.689512	0.633004
	b2090	b2090	split galactitol utilization operon repressor, fragment 2	1	0.744696	0.832694	0.518567	1	1.15693	1.08967	0.900415
	b2115	b2115	molybdate metabolism regulator, first fragment	1	0.996684	1.23966	1.13628	1	1.12443	0.69889	0.992771
	b2116	b2116	molybdate metabolism regulator, second fragment 2	1	0.779924	1.12092	0.860193	1	1.15101	0.630735	1.66547
	b2117	b2117	molybdate metabolism regulator, third fragment	1	0.871417	1.14016	0.800491	1	1.539	0.774769	0.845181
	b2138	b2138	putative channel/filament proteins	1	2.32864	1.12032	0.719446	1	1.98193	0.679313	0.735084
	b2227	b2227	orf, hypothetical protein	1	1.08989	1.22904	1.14322	1	0.709215	0.818087	0.529333
	b2228	b2228	putative membrane protein	1	0.856952	1.09698	0.83388	1	1.2559	1.01203	1.15954
	b2337	b2337	putative outer membrane protein	1	1.20888	1.44264	1.53066	1	0.836247	0.431578	1.34654
	b2596	b2596	orf, hypothetical protein	1	0.816138	0.896961	0.684382	1	0.722641	1.05298	1.45535
	b2612	b2612	orf, hypothetical protein	1	0.88064	0.87514	1.00044	1	1.16694	1.36266	1.05063
	b2639	b2639	putative pump protein	1	1.0777	1.085	1.15157	1	0.872013	0.85734	1.20787
	b2640	b2640	orf, hypothetical protein	1	0.979013	1.08487	1.05768	1	1.11329	1.24664	1.25268
	b2649	b2649	orf, hypothetical protein	1	0.95904	0.966688	0.930391	1	0.787471	0.476679	0.5553
	b2653	b2653	orf, hypothetical protein	1	1.08881	1.06985	0.993605	1	1.23887	0.827403	0.681167
	b2654	b2654	orf, hypothetical protein	1	1.20264	1.17522	1.12597	1	1.30693	0.75222	2.77077
	b2655	b2655	orf, hypothetical protein	1	1.04351	0.882273	0.92528	1	1.0808	0.718419	0.557496
	b2656	b2656	orf, hypothetical protein	1	1.10148	1.0661	1.01784	1	0.895837	0.53363	0.498606
	b2657	b2657	putative enzyme	1	0.991182	0.939371	0.908786	1	2.26352	0.631616	0.809525
	b2658	b2658	orf, hypothetical protein	1	1.11258	1.11962	0.925571	1	0.908563	0.461656	0.533759
	b2680	b2680	orf, hypothetical protein	1	0.961636	1.26432	1.2999	1	0.896658	1.00987	1.18903
	b2772	b2772	orf, hypothetical protein	1	1.11566	1.4102	1.33514	1	1.37196	1.22571	0.846432
	b2857	b2857	orf, hypothetical protein	1	0.966097	0.88634	0.902618	1	1.10951	0.685709	1.92555
	b2862	b2862	orf, hypothetical protein	1	1.06272	1.10793	1.04252	1	1.43522	1.28189	1.10555
	b2885	b2885	putative oxidoreductase	1	0.900837	1.11467	0.964481	1	0.847735	0.741255	0.544819
	b2931	b2931	putative oxidoreductase	1	0.705497	1.07081	0.706536	1	0.975423	3.28126	0.835157
	b2973	b2973	orf, hypothetical protein	1	1.25778	1.06642	1.03574	1	1.31269	1.97266	1.41311
	b2974	b2974	putative endoglucanase	1	0.943802	0.847927	0.772227	1	1.34891	1.56737	0.962582
	b2999	b2999	orf, hypothetical protein	1	1.19608	1.70041	2.66494	1	0.517843	0.340094	0.658946
	b3000	b3000	orf, hypothetical protein	1	1.7746	2.59105	6.06698	1	0.601633	0.367311	0.633463
	b3004	b3004	orf, hypothetical protein	1	0.841838	1.19873	1.32582	1	1.43482	1.99631	1.36947
	b3007	b3007	orf, hypothetical protein	1	0.713332	0.649862	0.509266	1	3.1451	4.90502	1.704
	b3015	b3015	orf, hypothetical protein	1	0.704249	0.662269	0.515246	1	1.121	1.4295	1.67236
	b3016	b3016	orf, hypothetical protein	1	0.730487	0.721986	0.598009	1	1.14364	1.30611	1.79522
	b3036	b3036	orf, hypothetical protein	1	0.908806	0.903768	1.08379	1	1.11438	1.30332	1.29545
	b3109	b3109	orf, hypothetical protein	1	0.892674	0.84805	0.660912	1	2.65591	0.85263	0.819326
	b3111	b3111	putative L-serine dehydratase	1	0.979691	1.21341	1.08128	1	1.27321	0.622618	0.892838
	b3112	b3112	putative L-serine dehydratase	1	0.946698	0.949823	0.818885	1	0.918092	0.796512	0.745978
	b3122	b3122	orf, hypothetical protein	1	0.947159	0.979699	0.691299	1	1.53373	2.03551	1.09254
	b3246	b3246	orf, hypothetical protein	1	0.859489	1.10484	1.27418	1	1.11024	1.29115	1.49623
	b3285	b3285	orf, fragment 2	1	1.32561	1.23872	1.52086	1	0.865985	0.729031	0.869709
	b3286	b3286	orf, fragment 1	1	1.15546	1.21969	1.37417	1	1.21939	1.14886	1.03555
	b3372	b3372	orf, hypothetical protein	1	0.868331	1.25228	0.932154	1	1.27575	0.899918	0.885736
	b3373	b3373	orf, hypothetical protein	1	1.31295	1.24481	1.39717	1	1.02455	0.718793	0.559856
	b3419	b3419	orf, hypothetical protein	1	1.12548	1.02985	1.64546	1	0.98646	0.671848	1.1889
	b3435	b3435	low-affinity gluconate transport permease protein, fragment 2	1	0.683596	0.9473	0.721195	1	1.14765	1.00868	1.44338
	b3436	b3436	low-affinity gluconate transport permease protein, interrupted	1	0.701247	1.0118	0.769635	1	1.63196	0.736952	0.867291
	b3489	b3489	orf, hypothetical protein	1	0.958074	1.00792	0.891187	1	1.32415	0.525057	0.537066
	b3682	b3682	PTS system, arbutin-like IIB component	1	0.817619	1.31007	1.08897	1	1.01603	0.787672	0.872639
	b3694	b3694	putative FADA-type transcriptional regulator	1	1.02329	0.831593	0.911792	1	0.91422	1.00841	0.635623
	b3695	b3695	regulator protein for dgo operon	1	1.01189	0.989404	0.964652	1	1.17304	1.00978	0.738067
	b3762	b3762	orf, hypothetical protein	1	1.09105	1.35231	1.58103	1	1.04868	1.07931	1.36213
	b3763	b3763	regulator of pssA	1	1.05985	1.26293	1.5002	1	0.905532	0.942483	1.03468
	b3767	b3767	acetolactate synthase II, large subunit, cryptic, interrupted	1	0.847979	1.61698	2.07641	1	1.72747	2.00282	0.983886
	b3776	b3776	orf, hypothetical protein	1	0.928623	1.12771	1.22654	1	1.13275	1.06824	1.28107
	b3808	b3808	orf, hypothetical protein	1	0.92952	1.0117	1.00532	1	1.75503	1.20473	0.680123
	b3814	b3814	orf, hypothetical protein	1	1.04209	0.931255	0.955273	1	0.850692	0.780342	0.7121
	b3837	b3837	putative histone	1	0.899922	0.816033	0.773633	1	1.22881	1.15779	1.13246
	b3840	b3840	orf, hypothetical protein	1	0.769846	0.820355	0.630197	1	1.33904	1.24818	1.32886
	b3841	b3841	orf, hypothetical protein	1	0.782987	0.917711	0.730189	1	1.21365	1.57372	1.74623
	b3913	b3913	orf, hypothetical protein	1	1.03668	1.38155	2.37867	1	1.16555	0.71315	0.704373
	b3914	b3914	orf, hypothetical protein	1	0.971229	1.61739	3.12351	1	1.00584	0.879101	0.872065
	b3948	b3948	orf, hypothetical protein	1	0.891451	1.18995	0.805911	1	10.6245	0.737661	0.946193
	b3975	b3975	orf, hypothetical protein	1	0.744901	0.873828	0.700651	1	0.965468	0.540694	0.649845
	b4091	b4091	orf, hypothetical protein	1	1.09564	1.03311	1.20841	1	1.02163	0.676297	0.780408
	b4103	b4103	orf, hypothetical protein	1	1.11172	0.947844	0.932797	1	1.80015	0.973024	0.911813
	b4223	b4223	orf, hypothetical protein	1	0.89465	0.867222	0.827372	1	0.811779	1.69378	2.64662
	b4229	b4229	putative ATP-binding component of a transport system	1	1.06485	1.03683	0.954915	1	0.945133	0.790174	0.716954
	b4247	b4247	orf, hypothetical protein	1	0.816063	1.28802	1.13964	1	0.618436	0.40198	0.582901
	b4250	b4250	orf, hypothetical protein	1	0.896017	0.952476	0.843738	1	1.22645	3.28282	0.832016
	b4274	b4274	orf, hypothetical protein	1	1.11766	1.35595	1.50058	1	0.914053	0.591373	0.86524
	b4276	b4276	orf, hypothetical protein	1	1.24677	1.49175	1.49543	1	1.38305	0.793624	0.654897
	b4283	b4283	IS911 hypothetical protein	1	1.15032	1.11122	1.17244	1	1.19104	0.78688	0.770922
	b4285	b4285	putative transposase	1	1.20299	1.20878	1.26173	1	0.690603	0.672488	0.922172
	b4343	b4343	orf, hypothetical protein	1	1.12654	1.24802	1.37335	1	0.752407	1.40338	1.84124
	b4344	b4344	inhibits McrE 5-methylcytosine restriction system	1	1.08656	1.29785	1.15532	1	1.29181	1.10161	1.34182
								1	0.962797	1.19048	1.17046
								1	1.15743	1.15892	1.47547
	b3057	bacA	bacitracin resistance; possibly phosphorylates undecaprenol	1	1.255	0.654444	0.564885	1	1.12772	1.11079	0.919154
	b2079	baeR	transcriptional response regulatory protein	1	0.879908	0.851165	1.02443	1	0.874726	1.21623	1.07794
	b2078	baeS	sensor protein	1	1.05637	1.3526	1.78477	1	0.855022	0.870591	1.06917
	b0177	bamA	orf, hypothetical protein	1	0.932219	0.800391	0.768361	1	1.0236	1.13939	0.985392
	b2512	bamB	putative dehydrogenase	1	0.870725	0.808146	0.905151	1	0.998586	1.0831	1.16522
	b2477	bamC	lipoprotein-34	1	0.962622	0.796872	0.812194	1	1.14301	0.994108	0.976729
	b2595	bamD	orf, hypothetical protein	1	0.854985	0.75701	0.735732	1	0.869408	0.933969	0.881205
	b2786	barA	sensor-regulator, activates OmpR by phophorylation	1	0.964864	1.00784	1.01194	1	3.08999	1.37897	0.964862
	b4113	basR	transcriptional regulatory protein, member of 2-component regulatory system,	1	0.920411	0.910084	0.961288	1	1.19455	1.01678	0.774067
	b4112	basS	sensor protein for basR	1	1.17264	1.0151	1.13566	1	1.13517	0.767493	0.866902
	b3570	bax	putative ATP-binding protein	1	0.740651	0.706026	0.74474	1	0.705805	0.382099	0.430173
	b2480	bcp	bacterioferritin comigratory protein	1	0.875651	0.873627	0.993324	1	0.879713	1.13127	1.14285
	b2182	bcr	bicyclomycin resistance protein; transmembrane protein	1	0.829791	0.947402	0.994285	1	1.23696	1.42732	1.70225
	b3533	bcsA	putative cellulose synthase	1	1.04077	1.10604	0.999735	1	0.913633	1.11526	0.954431
	b3532	bcsB	orf, hypothetical protein	1	0.961079	0.993863	1.00703	1	1.04532	1.2122	1.0214
	b3530	bcsC	putative oxidoreductase subunit	1	1.27143	1.41354	2.05057	1	1.14439	1.0753	1.12501
	b3536	bcsE	putative protease	1	1.37331	1.14757	1.47053	1	0.966356	0.942694	1.30279
	b3537	bcsF	orf, hypothetical protein	1	1.34428	1.20626	1.39031	1	0.986232	0.998836	1.39816
	b3538	bcsG	orf, hypothetical protein	1	1.22018	1.08381	1.08489	1	0.833947	1.37319	1.43681
	b3531	bcsZ	putative endoglucanase	1	1.04972	1.12641	1.08281	1	1.21384	0.664216	5.484
	b1481	bdm	orf, hypothetical protein	1	1.50799	2.38654	4.85959	1	0.896824	1.57964	1.61802
	b0311	betA	choline dehydrogenase, a flavoprotein	1	1.04432	0.942024	1.01254	1	1.05476	1.31545	1.43477
	b0312	betB	NAD+-dependent betaine aldehyde dehydrogenase	1	1.07284	0.896292	1.245	1	0.982348	1.61266	2.02367
	b0313	betI	probably transcriptional repressor of bet genes	1	1.11162	0.974129	1.50384	1	1.01131	1.29895	2.61487
	b0314	betT	high-affinity choline transport	1	0.903637	0.798707	1.23508	1	0.883923	0.922562	1.19286
	b3337	bfd	orf, hypothetical protein	1	0.790421	0.988675	0.966915	1	0.977655	1.09429	1.07439
	b3336	bfr	bacterioferrin, an iron storage homoprotein	1	1.57645	1.72745	2.84388	1	0.963973	0.81876	0.981771
	b2901	bglA	6-phospho-beta-glucosidase A; cryptic	1	0.962744	0.802325	0.746491	1	0.979811	1.01282	1.1005
	b3721	bglB	phospho-beta-glucosidase B; cryptic	1	0.923951	1.03882	0.816664	1	0.801098	0.443793	1.43135
	b3722	bglF	PTS system beta-glucosides, enzyme II, cryptic	1	0.891548	1.06996	1.04628	1	1.52894	0.720727	0.7798
	b3723	bglG	positive regulation of bgl operon	1	0.776304	0.883027	0.742877	1	1.29784	1.46403	0.936506
	b3720	bglH	putative receptor protein	1	1.02645	1.15723	1.08744	1	0.880657	0.55295	1.03355
	b4366	bglJ	2-component transcriptional regulator	1	0.853866	1.20832	1.02605	1	0.694243	0.579054	0.727345
	b2132	bglX	beta-D-glucoside glucohydrolase, periplasmic	1	0.997114	0.706911	0.637682	1	1.18944	1.24879	0.977988
	b1112	bhsA	orf, hypothetical protein	1	1.94976	4.53137	7.4032	1	0.99948	1.57873	4.29609
	b0774	bioA	7,8-diaminopelargonic acid synthetase	1	0.866583	0.967154	1.01696	1	0.844043	0.932649	1.44836
	b0775	bioB	biotin synthesis, sulfur insertion?	1	1.04772	1.3697	1.85132	1	0.660636	0.804589	1.30376
	b0777	bioC	biotin biosynthesis; reaction prior to pimeloyl CoA	1	0.952501	1.32019	1.78371	1	0.819544	1.37805	2.08582
	b0778	bioD	dethiobiotin synthetase	1	0.977834	1.10135	1.45479	1	0.844237	1.50571	1.84655
	b0776	bioF	8-amino-7-oxononanoate synthase	1	0.995254	1.1744	1.81807	1	0.741007	1.06025	1.73139
	b3412	bioH	biotin biosynthesis; reaction prior to pimeloyl CoA	1	0.964455	1.05601	0.963761	1	1.08532	1.27245	0.987628
	b3973	birA	biotin-	1	0.827871	0.717735	0.606975	1	1.18322	1.17913	0.912872
	b3551	bisC	biotin sulfoxide reductase	1	1.08895	1.0766	1.22352	1	1.17032	1.17181	1.0589
	b4149	blc	outer membrane lipoprotein	1	1.57948	1.69182	2.03953	1	0.742662	0.633067	1.00565
	b0435	bolA	possible regulator of murein genes	1	1.31272	1.24338	1.39762	1	0.860505	0.707235	0.765939
	b0557	borD	bacteriophage lambda Bor protein homolog	1	0.627339	0.288122	0.123224	1	1.63777	1.94369	1.32497
	b0401	brnQ	branched chain amino acid transport system II carrier protein	1	0.887973	1.1289	1.73549	1	2.43348	3.62443	3.74269
	b0836	bssR	putative receptor	1	1.21413	1.68554	2.74855	1	1.74782	1.91339	0.921781
	b1060	bssS	orf, hypothetical protein	1	1.16836	1.46215	1.32776	1	1.05086	1.15663	1.13474
	b3966	btuB	outer membrane receptor for transport of vitamin B12, E colicins, and bacteriophage BF23	1	0.855493	0.735426	0.586757	1	1.22341	1.18614	1.13361
	b1711	btuC	vitamin B12 transport permease protein	1	0.845137	1.07096	0.761886	1	1.05121	1.43038	2.64019
	b1709	btuD	ATP-binding component of vitamin B12 transport system	1	1.18495	1.20021	1.69851	1	0.811129	0.835115	1.10089
	b1710	btuE	vitamin B12 transport	1	1.36442	1.23864	1.79899	1	0.77156	0.823029	1.03178
	b0158	btuF	orf, hypothetical protein	1	0.823627	0.871053	0.838297	1	1.2634	1.35252	1.2723
	b1270	btuR	cob	1	1.01849	0.888987	0.863379	1	1.04609	1.10512	0.843336
	b4131	cadA	lysine decarboxylase 1	1	0.918007	0.680352	0.795133	1	0.751558	0.654263	0.655307
	b4132	cadB	transport of lysine/cadaverine	1	0.957849	1.22441	0.944228	1	0.933972	0.681392	0.560908
	b4133	cadC	transcriptional activator of cad operon	1	0.99192	1.18605	0.944367	1	1.63973	0.835119	0.722126
	b0039	caiA	probable carnitine operon oxidoreductase	1	1.1201	1.22527	1.34016	1	1.1074	1.60026	2.30936
	b0038	caiB	l-carnitine dehydratase	1	1.11438	1.11609	1.10885	1	1.13649	1.27174	1.2898
	b0037	caiC	probable crotonobetaine/carnitine-CoA ligase	1	0.98295	1.12572	0.763197	1	1.06154	2.17842	1.68822
	b0036	caiD	carnitine racemase	1	1.00859	1.25932	0.692181	1	1.20127	0.412373	1.37287
	b0035	caiE	possible synthesis of cofactor for carnitine racemase and dehydratase	1	0.925993	1.28153	0.87938	1	1.21908	1.34967	0.979044
	b0034	caiF	transcriptional regulator of cai operon	1	0.870139	1.14967	0.719439	1	2.56386	3.3556	1.466
	b0040	caiT	probable carnitine transporter	1	0.993755	1.01047	0.967769	1	1.30991	0.989193	0.80352
	b0126	can	putative carbonic anhdrase	1	1.09142	1.25048	1.50518	1	0.656221	0.874618	1.51211
	b0032	carA	carbamoyl-phosphate synthetase, glutamine	1	0.639634	0.696631	0.448728	1	0.749134	1.23055	2.32701
	b0033	carB	carbamoyl-phosphate synthase large subunit	1	0.721797	1.04201	0.551517	1	0.621669	2.0656	2.34076
	b1987	cbl	transcriptional regulator cys regulon; accessory regulatory circuit affecting cysM	1	0.754436	0.662627	0.590162	1	0.742054	0.972786	0.489229
	b1000	cbpA	curved DNA-binding protein; functions closely related to DnaJ	1	1.83513	4.3211	9.71188	1	1.03131	1.64575	3.04301
	b0999	cbpM	orf, hypothetical protein	1	1.77228	3.08545	9.18617	1	1.05306	1.50519	2.90497
	b3690	cbrA	orf, hypothetical protein	1	1.07101	1.39183	1.33591	1	1.12496	0.706936	1.036
	b3716	cbrB	orf, hypothetical protein	1	1.018	1.2339	1.28573	1	1.1167	1.72398	2.2922
	b3717	cbrC	orf, hypothetical protein	1	1.11576	1.28364	1.30179	1	0.874229	0.778858	1.08813
	b3056	cca	tRNA nucleotidyl transferase	1	1.10441	1.25905	1.98589	1	1.16312	1.02571	1.17874
	b2201	ccmA	ATP binding protein of heme exporter A	1	0.500499	0.413824	0.369565	1	1.4768	1.09178	0.691482
	b2200	ccmB	heme exporter protein B, cytochrome c-type biogenesis protein	1	0.562726	0.614101	0.48762	1	0.963661	0.649869	0.519082
	b2199	ccmC	heme exporter protein C	1	0.519613	0.525658	0.40103	1	1.44892	0.739734	0.600277
	b2198	ccmD	heme exporter protein C	1	0.501028	0.518215	0.369842	1	1.32744	0.774575	0.598686
	b2197	ccmE	cytochrome c biogenesis, possible subunit of a heme lyase	1	0.535866	0.513717	0.479915	1	1.23289	0.803111	0.753266
	b2196	ccmF	cytochrome c-type biogenesis protein	1	0.397127	0.2951	0.22299	1	1.20732	0.969356	0.580825
	b2195	ccmG	disulfide oxidoreductase	1	0.443595	0.361643	0.277343	1	0.94614	0.784829	0.728936
	b2194	ccmH	possible subunit of heme lyase	1	0.425497	0.32652	0.26593	1	0.921829	0.591446	0.53075
	b0162	cdaR	orf, hypothetical protein	1	0.733092	0.99075	0.669591	1	1.19856	0.52728	0.332804
	b2143	cdd	cytidine/deoxycytidine deaminase	1	1.27768	1.36488	1.5523	1	1.36476	0.728186	0.515575
	b3918	cdh	CDP-diacylglycerol phosphotidylhydrolase	1	0.937649	0.854902	0.776339	1	1.01008	0.881674	1.01689
	b0175	cdsA	CDP-diglyceride synthetase	1	0.837082	0.869676	0.872002	1	1.04089	0.993578	1.03744
	b1731	cedA	orf, hypothetical protein	1	0.80788	0.950259	1.04986	1	0.881389	0.748028	0.63663
	b1661	cfa	cyclopropane fatty acyl phospholipid synthase	1	1.8011	2.58187	5.26522	1	1.13097	1.48835	2.12655
	b1216	chaA	sodium-calcium/proton antiporter	1	1.01089	0.926935	0.852959	1	1.25256	1.09416	1.11441
	b1217	chaB	cation transport regulator	1	1.79436	2.40176	3.92302	1	0.726581	1.04198	1.59683
	b1218	chaC	cation transport regulator	1	1.50438	2.28364	3.58061	1	0.686769	0.64255	1.53128
	b1736	chbA	PEP-dependent phosphotransferase enzyme III for cellobiose, arbutin, and salicin	1	1.16088	1.07022	1.0505	1	0.897148	0.730867	0.856652
	b1738	chbB	PEP-dependent phosphotransferase enzyme IV for cellobiose, arbutin, and salicin	1	0.963915	0.888512	0.844508	1	1.00171	0.767718	0.665113
	b1737	chbC	PEP-dependent phosphotransferase enzyme II for cellobiose, arbutin, and salicin	1	1.20184	1.08671	1.21943	1	0.881499	0.609824	0.78681
	b1734	chbF	phospho-beta-glucosidase; cryptic	1	1.15298	1.15098	1.2622	1	1.07986	1.28191	0.688297
	b1733	chbG	orf, hypothetical protein	1	0.965807	0.948009	0.869853	1	0.760101	0.807625	0.806078
	b1735	chbR	negative transcriptional regulator of cel operon	1	1.11272	1.04721	1.09776	1	0.880966	0.823322	0.893122
	b1888	cheA	sensory transducer kinase between chemo- signal receptors and CheB and CheY	1	0.909051	0.28711	0.0171253	1	1.11801	1.10945	0.621896
	b1883	cheB	response regulator for chemotaxis	1	0.755063	0.261806	0.0192258	1	1.10735	0.982274	0.598722
	b1884	cheR	response regulator for chemotaxis; protein glutamate methyltransferase	1	0.725008	0.247372	0.0151143	1	1.06126	0.903909	0.536713
	b1887	cheW	positive regulator of CheA protein activity	1	0.939808	0.338388	0.0179119	1	1.15571	1.08562	0.67134
	b1882	cheY	chemotaxis regulator transmits chemoreceptor signals to flagelllar motor components	1	0.743435	0.212271	0.0107271	1	1.13269	1.05635	0.566074
	b1881	cheZ	chemotactic response; CheY protein phophatase; antagonist of CheY as switch regulator	1	0.75571	0.260448	0.0827021	1	1.05245	1.02155	0.614073
	b3338	chiA	putative enzyme	1	1.17134	1.05136	1.10617	1	0.774341	0.872715	0.538189
	b1741	cho	putative excinuclease subunit	1	0.861319	0.89336	0.937079	1	0.835516	1.05584	0.996611
	b2782	chpA	probable growth inhibitor, PemK-like, autoregulated	1	1.0504	1.01636	1.19672	1	1.06783	1.24591	1.41891
	b4225	chpB	probable growth inhibitor, PemK-like, autoregulated	1	1.12142	0.922528	1.0798	1	1.23581	0.82426	0.686254
	b2783	chpR	suppressor of inhibitory function of ChpA, PemI-like, autoregulated	1	1.08834	1.25417	1.32458	1	1.12231	1.19667	1.20285
	b4224	chpS	suppressor of inhibitory function of ChpB, PemI-like, autoregulated	1	1.10664	0.891664	0.966979	1	1.0744	0.874202	0.714179
	b2155	cirA	outer membrane receptor for iron-regulated colicin I receptor; porin; requires tonB gene product	1	0.342212	0.1152	0.063615	1	0.979922	1.79136	0.774013
	b0618	citC	citrate lyase synthetase	1	0.660857	1.01093	0.661224	1	2.93046	0.729384	0.837064
	b0617	citD	citrate lyase acyl carrier protein	1	0.983202	1.34061	0.895074	1	1.08206	0.637161	2.52968
	b0616	citE	citrate lyase beta chain	1	1.35254	1.85859	1.20496	1	1.0693	0.623827	1.174
	b0615	citF	citrate lyase alpha chain	1	1.02037	1.41786	0.890568	1	0.988762	0.609928	0.861079
	b0613	citG	orf, hypothetical protein	1	0.93181	0.897541	0.845034	1	0.960131	0.60136	0.774672
	b0612	citT	putative a membrane protein	1	1.10298	1.36805	1.27301	1	0.746697	0.459616	0.383805
	b0614	citX	orf, hypothetical protein	1	0.692269	0.970967	0.475322	1	1.18276	0.590201	0.598685
	b0155	clcA	putative channel transporter	1	1.23527	1.36373	1.84424	1	1.08489	1.22638	1.1754
	b1592	clcB	putative chloride channel	1	1.12133	1.59668	1.58769	1	1.20878	0.897393	1.55735
	b2027	cld	regulator of length of O-antigen component of lipopolysaccharide chains	1	0.828178	0.762362	0.537587	1	0.914009	0.707336	0.796188
	b0882	clpA	ATP-binding component of serine protease	1	1.42343	0.99575	1.06452	1	1.1276	0.955724	1.00126
	b2592	clpB	heat shock protein	1	1.43413	1.63038	1.89645	1	1.44124	1.34541	2.50968
	b0437	clpP	ATP-dependent proteolytic subunit of clpA-clpP serine protease, heat shock protein F21.5	1	1.01173	0.809146	0.832427	1	1.1506	1.28604	1.12997
	b0881	clpS	orf, hypothetical protein	1	1.02934	1.12213	1.38617	1	1.08821	2.03468	1.71529
	b0438	clpX	ATP-dependent specificity component of clpP serine protease, chaperone	1	1.05619	1.02858	1.17991	1	1.02325	1.17574	1.24536
	b1249	cls	cardiolipin synthase, a major membrane phospholipid; novobiocin sensitivity	1	1.11116	0.988461	0.989104	1	1.04565	1.09307	0.912594
	b0910	cmk	cytidylate kinase	1	0.820732	0.849183	0.798941	1	0.956721	1.12253	1.4223
	b1870	cmoA	orf, hypothetical protein	1	1.02802	1.06202	1.04134	1	1.267	1.42714	1.73594
	b1871	cmoB	putative enzyme	1	0.938956	0.74502	0.798102	1	1.13535	1.30356	1.59284
	b0842	cmr	proton motive force efflux pump	1	0.863847	0.79282	0.820419	1	1.12578	1.20211	1.09001
	b2933	cmtA	PTS system, mannitol-specific enzyme II component, cryptic	1	0.875097	1.04893	0.749528	1	1.02257	0.925787	0.820824
	b2934	cmtB	PTS system, mannitol-specific enzyme II component, cryptic	1	0.757327	1.13805	0.759561	1	1.30389	0.686016	0.839938
	b1625	cnu	orf, hypothetical protein	1	0.805927	1.30747	2.95502	1	0.734333	1.02214	1.14145
	b3974	coaA	pantothenate kinase	1	0.875929	0.889781	0.799044	1	1.02923	0.780074	0.893865
	b3634	coaD	putative enzyme of lipopolysaccharide synthesis	1	0.863625	1.03421	0.998199	1	1.26376	1.08732	1.41764
	b0103	coaE	putative DNA repair protein	1	1.08608	1.1083	1.23793	1	1.08136	1.11354	1.3378
	b1120	cobB	putative nicotinic acid mononucleotide:5,6-dimethylbenzimidazole	1	1.04431	0.913997	0.922167	1	0.949767	0.837178	0.712564
	b0638	cobC	homolog of Salmonella cobC, a phosphohistidine protein	1	0.769187	0.912024	1.04993	1	1.09913	1.25134	1.23977
	b1992	cobS	cobalamin 5-phosphate synthase	1	0.980367	1.02663	0.953226	1	0.976157	0.944296	0.94563
	b1991	cobT	nicotinate-nucleotide dimethylbenzimidazole-P phophoribosyl transferase	1	1.06544	0.824456	0.897134	1	0.975451	0.960924	0.90336
	b1993	cobU	cobinamide kinase/cobinamide phosphate guanylyltransferase	1	1.04829	1.05012	1.02847	1	1.06345	0.996975	0.772675
	b0337	codA	cytosine deaminase	1	0.728616	0.738576	0.425019	1	0.941381	3.39342	3.88066
	b0336	codB	cytosine permease/transport	1	0.70011	0.696794	0.37692	1	0.677915	2.49166	3.42866
	b0446	cof	orf, hypothetical protein	1	0.912875	0.910266	0.702173	1	0.893158	0.828805	0.695871
	b0484	copA	putative ATPase	1	1.0924	1.30006	2.38436	1	1.33366	0.954319	1.11501
	b3816	corA	Mg2+ transport, system I	1	1.03792	0.922962	1.10513	1	0.75445	0.664329	1.20775
	b3032	cpdA	regulator of lacZ	1	0.994637	1.053	1.29084	1	1.30314	1.15582	0.912803
	b4213	cpdB	2:3-cyclic-nucleotide 2-phosphodiesterase	1	1.0249	0.771269	0.571803	1	1.74773	1.34787	0.873702
	b2049	cpsB	mannose-1-phosphate guanyltransferase	1	0.923641	1.37057	0.949496	1	1.05042	1.00925	0.709139
	b2048	cpsG	phosphomannomutase	1	1.05434	1.32909	1.00161	1	0.854391	1.00122	0.793149
	b3911	cpxA	probable sensor protein	1	1.04521	1.2584	1.69238	1	1.08882	1.29746	1.28205
	b3912	cpxR	transcriptional regulator in 2-component system	1	1.09938	1.08123	1.46994	1	1.13702	1.30853	1.21237
	b0624	crcB	orf, hypothetical protein	1	1.07405	1.27736	1.46276	1	1.25558	1.38416	1.70943
	b4397	creA	orf, hypothetical protein	1	1.08476	0.940555	0.945013	1	1.08221	1.07766	0.964555
	b4398	creB	catabolic regulation response regulator	1	1.05103	0.998798	1.0286	1	1.15985	1.05427	0.909422
	b4399	creC	catabolite repression sensor kinase for PhoB; alternative sensor for pho regulon	1	1.02449	1.10954	1.10463	1	0.852588	0.830886	0.88025
	b4400	creD	tolerance to colicin E2	1	1.00981	1.0139	0.98933	1	0.983683	0.946425	0.767478
	b0240	crl	transcriptional regulator of cryptic csgA gene for curli surface fibers	1	1.02062	0.938886	1.08938	1	0.556538	0.512133	0.756612
	b3357	crp	cyclic AMP receptor protein	1	1.1081	0.970616	1.07642	1	1.19462	1.34344	1.17079
	b2417	crr	PTS system, glucose-specific IIA component	1	0.886357	0.762164	0.661395	1	1.20251	0.97277	0.776857
	b2810	csdA	orf, hypothetical protein	1	1.03409	1.13029	1.49213	1	1.00379	1.49973	1.95799
	b2811	csdE	orf, hypothetical protein	1	0.922062	1.08788	1.26927	1	1.34648	1.62136	1.52695
	b1042	csgA	curlin major subunit, coiled surface structures; cryptic	1	1.38443	1.22169	1.13498	1	1.39384	1.06182	0.650328
	b1041	csgB	minor curlin subunit precursor, similar ro CsgA	1	1.35113	1.31063	1.35959	1	0.645777	0.508125	0.655655
	b1043	csgC	putative curli production protein	1	0.789216	0.48878	0.24033	1	0.532459	0.528956	0.48229
	b1040	csgD	putative 2-component transcriptional regulator for 2nd curli operon	1	2.67629	1.79513	1.30669	1	0.77328	0.835674	1.19175
	b1039	csgE	curli production assembly/transport component, 2nd curli operon	1	2.68014	1.54613	1.05976	1	1.0037	1.07274	1.10633
	b1038	csgF	curli production assembly/transport component, 2nd curli operon	1	2.70137	1.40289	0.991161	1	1.18469	1.14992	1.38837
	b1037	csgG	curli production assembly/transport component, 2nd curli operon	1	2.39279	1.54344	1.09705	1	0.863833	0.735233	1.09497
	b2659	csiD	orf, hypothetical protein	1	1.64803	2.91512	8.3924	1	0.758627	0.168498	0.357654
	b2535	csiE	orf, hypothetical protein	1	1.43819	1.86763	3.96853	1	0.72708	0.398345	0.973611
	b2664	csiR	putative transcriptional regulator	1	1.65356	1.76198	2.65299	1	0.905294	0.424893	0.45323
	b3556	cspA	cold shock protein 7.4, transcriptional activator of hns	1	0.633237	0.589968	0.497359	1	1.3158	1.0914	1.17518
	b1557	cspB	cold shock protein; may affect transcription	1	0.31202	0.634348	0.367124	1	1.40415	1.75157	1.42475
	b1823	cspC	cold shock protein	1	0.910189	1.00021	0.918783	1	1.00847	0.89524	0.80119
	b0880	cspD	cold shock protein	1	1.30296	1.05292	1.08403	1	1.09673	0.56567	0.276606
	b0623	cspE	cold shock protein	1	0.709202	0.589965	0.393709	1	1.20859	0.843181	0.624529
	b1558	cspF	cold shock protein	1	0.971554	1.04681	1.16027	1	0.83327	0.674971	0.731006
	b0990	cspG	homolog of Salmonella cold shock protein	1	0.21729	0.752851	0.310962	1	1.16948	3.80581	5.03354
	b0989	cspH	cold shock-like protein	1	0.775532	1.07651	0.840896	1	0.708278	0.6463	0.498446
	b1552	cspI	cold shock-like protein	1	1.11391	1.2637	1.56606	1	1.10998	0.749045	0.597667
	b2696	csrA	carbon storage regulator; controls glycogen synthesis, gluconeogenesis, cell size and surface properties	1	0.909356	0.821225	0.886032	1	1.1312	1.29173	1.15695
	b3252	csrD	orf, hypothetical protein	1	1.18749	1.40364	2.65216	1	0.731294	0.685003	0.953943
	b0598	cstA	carbon starvation protein	1	0.750619	0.364819	0.207484	1	1.12648	0.481233	0.210738
	b0123	cueO	orf, hypothetical protein	1	1.00799	0.745922	0.764357	1	1.42488	1.058	0.898751
	b0487	cueR	putative transcriptional regulator	1	1.33267	3.36591	9.22994	1	0.992203	0.925794	1.91164
	b0575	cusA	putative inner membrane component for iron transport	1	0.707991	0.64185	0.323772	1	0.983341	0.646095	0.646758
	b0574	cusB	putative resistance protein	1	0.911202	0.48896	0.223117	1	5.20765	1.31939	0.461458
	b0572	cusC	putative resistance protein	1	1.27491	1.0006	0.482838	1	7.70712	1.28847	0.601433
	b0573	cusF	orf, hypothetical protein	1	0.765476	0.375975	0.148294	1	3.07185	1.06104	0.407108
	b0571	cusR	putative 2-component transcriptional regulator	1	0.973355	1.04255	1.04868	1	1.85473	0.856544	1.04491
	b0570	cusS	putative 2-component sensor protein	1	0.912233	0.997392	0.998688	1	1.89026	0.952091	1.12995
	b4137	cutA	divalent cation tolerance protein; cytochrome c biogenesis	1	0.88527	1.05854	1.36872	1	0.802132	0.910451	1.05745
	b1874	cutC	copper homeostasis protein	1	1.14684	1.048	1.17528	1	0.907175	1.07634	0.954861
	b2313	cvpA	membrane protein required for colicin V production	1	0.760027	0.815044	0.682081	1	0.873567	1.23209	1.78826
	b1191	cvrA	orf, hypothetical protein	1	0.736874	0.576696	0.49851	1	1.3547	1.44564	1.22383
	b3806	cyaA	adenylate cyclase	1	0.959438	1.1331	1.72974	1	1.10084	1.56147	1.74891
	b3807	cyaY	orf, hypothetical protein	1	0.964836	0.931999	0.975195	1	1.2359	0.98967	0.99117
	b1418	cybB	cytochrome b	1	0.996247	0.725394	0.474731	1	1.27015	1.3148	1.09276
	b4236	cybC	cytochrome b	1	0.955376	1.06995	1.16533	1	1.36151	1.22022	1.16517
	b4208	cycA	transport of D-alanine, D-serine, and glycine	1	0.981498	0.802638	0.926785	1	1.02098	0.86048	0.595884
	b0733	cydA	cytochrome d terminal oxidase, polypeptide subunit I	1	0.855912	1.56677	1.6332	1	5.32391	2.82647	1.90124
	b0734	cydB	cytochrome d terminal oxidase polypeptide subunit II	1	0.745595	1.14643	1.38737	1	2.96939	2.36495	1.85496
	b0886	cydC	ATP-binding component of cytochrome-related transport	1	0.838353	0.758533	0.850692	1	0.937932	1.18776	0.937532
	b0887	cydD	ATP-binding component of cytochrome-related transport, Zn sensitive	1	0.894378	0.86501	0.807976	1	1.81319	1.50315	1.1266
	b0338	cynR	cyn operon positive regulator	1	0.996661	0.947349	0.989108	1	0.965	0.843808	1.3137
	b0340	cynS	cyanate aminohydrolase, cyanase	1	0.998156	1.05934	1.05923	1	0.771868	0.638916	0.508282
	b0339	cynT	carbonic anhydrase	1	1.0159	1.29878	1.115	1	0.985985	0.714522	0.806299
	b0341	cynX	cyanate transport	1	1.06202	1.18438	1.22729	1	1.01037	0.632818	0.817613
	b0432	cyoA	cytochrome o ubiquinol oxidase subunit II	1	0.963155	1.08901	0.865093	1	1.23045	1.98861	1.75472
	b0431	cyoB	cytochrome o ubiquinol oxidase subunit I	1	0.938485	0.933923	0.743945	1	1.26252	2.15456	1.92057
	b0430	cyoC	cytochrome o ubiquinol oxidase subunit III	1	0.945031	0.985554	0.68492	1	1.29066	2.26132	2.02308
	b0429	cyoD	cytochrome o ubiquinol oxidase subunit IV	1	0.977556	1.06737	0.734764	1	1.30637	2.03947	1.70095
	b0428	cyoE	protoheme IX farnesyltransferase	1	0.930164	1.04064	0.732198	1	1.26102	1.808	1.52305
	b2422	cysA	ATP-binding component of sulfate permease A protein; chromate resistance	1	0.645943	0.817032	0.771199	1	1.00582	1.71129	1.14188
	b1275	cysB	positive transcriptional regulator for cysteine regulon	1	0.80377	0.615722	0.566951	1	0.807886	0.732476	0.470292
	b2750	cysC	adenosine 5-phosphosulfate kinase	1	0.800971	1.01173	0.769867	1	0.944628	2.25731	1.60068
	b2752	cysD	ATP:sulfurylase	1	0.88126	0.863314	0.751159	1	0.772809	2.01885	1.35628
	b3607	cysE	serine acetyltransferase	1	0.969208	0.96027	1.2528	1	1.06413	0.965646	1.08753
	b3368	cysG	uroporphyrinogen III methylase; sirohaeme biosynthesis	1	0.971039	0.90699	0.903441	1	1.19824	0.898371	0.85789
	b2762	cysH	3-phosphoadenosine 5-phosphosulfate reductase	1	0.682807	0.750949	0.478483	1	1.01774	1.6876	1.19098
	b2763	cysI	sulfite reductase, alpha subunit	1	0.777663	0.852928	0.585513	1	0.945148	1.83577	1.2973
	b2764	cysJ	sulfite reductase	1	0.772183	0.830506	0.649546	1	0.84328	1.92971	1.23065
	b2414	cysK	cysteine synthase A, O-acetylserine sulfhydrolase A	1	0.854577	0.947532	1.00242	1	0.962759	2.04512	1.29229
	b2421	cysM	cysteine synthase B, O-acetylserine sulfhydrolase B	1	0.721241	0.768098	0.602054	1	1.02301	1.58989	1.54273
	b2751	cysN	ATP-sulfurylase	1	0.794778	0.973291	0.719471	1	0.876517	2.0011	1.33976
	b2425	cysP	thiosulfate binding protein	1	0.691209	0.619212	0.579333	1	0.767421	1.23481	0.510535
	b4214	cysQ	affects pool of 3-phosphoadenosine-5-phosphosulfate in pathway of sulfite synthesis	1	1.20414	1.37922	1.69331	1	1.0731	1.06985	0.935261
	b0526	cysS	cysteine tRNA synthetase	1	0.87985	0.678174	0.642511	1	0.898758	0.757484	0.887439
	b2424	cysU	sulfate, thiosulfate transport system permease T protein	1	0.629254	0.695058	0.760621	1	0.779531	1.37708	0.748368
	b2423	cysW	sulfate transport system permease W protein	1	0.731743	0.871726	0.829872	1	1.02296	1.60787	1.13075
	b2413	cysZ	required for sulfate transport	1	0.957127	0.968898	0.972378	1	1.0507	1.13434	1.21324
	b3934	cytR	regulator for deo operon, udp, cdd, tsx, nupC, and nupG	1	0.764598	0.734358	0.626071	1	1.12148	0.910923	0.740884
	b0632	dacA	D-alanyl-D-alanine carboxypeptidase, fraction A; penicillin-binding protein 5	1	0.97634	0.913623	0.889804	1	1.19779	1.47944	1.83385
	b3182	dacB	D-alanyl-D-alanine carboxypeptidase, fraction B; penicillin-binding protein 4	1	0.892311	0.887799	0.799033	1	2.25544	1.83326	0.882737
	b0839	dacC	D-alanyl-D-alanine carboxypeptidase; penicillin-binding protein 6	1	1.4635	1.47658	1.86531	1	1.04227	1.15118	1.29944
	b2010	dacD	penicillin binding protein 6b	1	1.18804	1.16779	1.29962	1	0.852604	0.728259	0.802458
	b1189	dadA	D-amino acid dehydrogenase subunit	1	1.59858	1.93917	4.56882	1	1.94363	3.47544	1.64493
	b1190	dadX	alanine racemase 2, catabolic	1	1.86798	2.30504	5.33139	1	1.87642	2.89291	1.47222
	b3387	dam	DNA adenine methylase	1	0.904908	0.936877	0.853386	1	0.984083	1.57175	1.58662
	b3388	damX	putative membrane protein; interferes with cell division	1	1.02515	0.90014	0.889053	1	1.0129	1.19091	1.12828
	b2478	dapA	dihydrodipicolinate synthase	1	1.03759	0.909509	1.07871	1	1.02031	1.11762	1.15564
	b0031	dapB	dihydrodipicolinate reductase	1	0.798911	0.791401	0.631632	1	1.31774	1.69536	1.7127
	b0166	dapD	2,3,4,5-tetrahydropyridine-2-carboxylate N-succinyltransferase	1	0.847914	0.791631	0.638495	1	1.029	1.21416	1.00736
	b2472	dapE	N-succinyl-diaminopimelate deacylase	1	1.07106	0.807628	1.00595	1	1.40431	1.40421	1.24513
	b3809	dapF	diaminopimelate epimerase	1	1.06436	1.0967	1.19762	1	1.29908	1.45517	1.54839
	b1343	dbpA	ATP-dependent RNA helicase	1	0.916098	1.12957	1.8265	1	0.89954	0.909624	1.09424
	b2065	dcd	2-deoxycytidine 5-triphosphate deaminase	1	1.0367	0.793472	0.847236	1	1.2494	1.01421	0.84191
	b1961	dcm	DNA cytosine methylase	1	0.97916	1.00702	0.890483	1	1.00449	1.058	0.990907
	b1538	dcp	dipeptidyl carboxypeptidase II	1	1.06147	1.02191	1.14721	1	0.972458	1.25019	1.08415
	b3472	dcrB	orf, hypothetical protein	1	0.942001	0.941373	0.857047	1	1.5694	1.5929	1.23789
	b3528	dctA	uptake of C4-dicarboxylic acids	1	0.69404	0.481649	0.300828	1	1.05091	0.72109	0.446574
	b3507	dctR	orf, hypothetical protein	1	0.903668	2.24296	5.27821	1	0.812324	0.618035	1.73969
	b4138	dcuA	anaerobic dicarboxylate transport	1	0.855305	0.57824	0.40072	1	2.02431	1.24025	0.674897
	b4123	dcuB	anaerobic dicarboxylate transport	1	0.720809	0.906716	0.632195	1	1.1764	0.523185	1.54571
	b0621	dcuC	transport of dicarboxylates	1	0.83315	1.12544	0.884302	1	3.8801	1.42467	0.950034
	b3227	dcuD	putative transport protein	1	1.04611	1.31715	1.14519	1	1.3904	1.04597	0.963085
	b4124	dcuR	putative 2-component transcriptional regulator	1	0.97429	1.04832	0.984484	1	1.99373	1.48159	0.761753
	b4125	dcuS	putative 2-component sensor protein	1	1.01105	1.07247	0.995572	1	1.06298	0.904002	0.681924
	b1919	dcyD	putative 1-aminocyclopropane-1-carboxylate deaminase	1	0.909303	0.666312	0.52911	1	1.07361	1.23423	0.944722
	b0381	ddlA	D-alanine-D-alanine ligase A	1	1.00989	1.08694	1.67713	1	1.61127	1.44557	1.10402
	b0092	ddlB	D-alanine-D-alanine ligase B, affects cell division	1	0.937632	0.903485	0.922036	1	1.24949	1.4777	1.34442
	b1487	ddpA	putative hemin-binding lipoprotein	1	1.19725	1.36972	1.59797	1	0.737395	0.220595	0.267684
	b1486	ddpB	putative transport system permease protein	1	1.15028	1.57504	1.96951	1	0.843703	0.37645	0.510035
	b1485	ddpC	putative transport protein	1	1.01348	1.24691	1.32778	1	0.70654	0.946967	0.524959
	b1484	ddpD	putative ATP-binding component of a transport system	1	1.12477	1.3597	1.61895	1	1.16356	0.601313	0.38343
	b1483	ddpF	putative ATP-binding component of a transport system	1	1.1025	1.40743	1.66022	1	0.842612	0.670686	0.403145
	b1488	ddpX	orf, hypothetical protein	1	1.37315	1.67077	1.81611	1	0.659795	0.167395	0.439872
	b3162	deaD	inducible ATP-independent RNA helicase	1	0.619387	0.631931	0.521275	1	1.12109	1.67612	1.91897
	b2317	dedA	orf, hypothetical protein	1	0.976391	1.00467	1.17889	1	0.966679	1.15347	1.20253
	b2314	dedD	putative lipoprotein	1	0.949283	0.754761	0.816368	1	1.17973	0.91961	0.820622
	b3287	def	peptide deformylase	1	0.947746	0.955632	1.1228	1	1.26827	1.48838	1.31955
	b0161	degP	periplasmic serine protease Do; heat shock protein HtrA	1	1.24003	1.14512	1.47692	1	0.935516	0.822565	1.17583
	b3234	degQ	serine endoprotease	1	1.1909	0.997675	1.17458	1	1.15354	0.841879	0.826824
	b3235	degS	protease	1	0.924917	1.03908	1.05117	1	1.61012	1.41693	1.47725
	b4382	deoA	thymidine phosphorylase	1	1.39705	1.65707	2.07156	1	1.20085	0.90137	1.50784
	b4383	deoB	phosphopentomutase	1	1.24957	1.33533	2.18564	1	1.24298	1.39809	1.38936
	b4381	deoC	2-deoxyribose-5-phosphate aldolase	1	1.10891	1.09534	1.60336	1	0.905715	1.07428	1.26838
	b4384	deoD	purine-nucleoside phosphorylase	1	0.910968	0.702929	0.965791	1	1.25504	1.23544	1.03161
	b0840	deoR	transcriptional repressor for deo operon, tsx, nupG	1	0.919529	0.920072	1.0081	1	0.678608	0.71429	0.974324
	b2511	der	putative GTP-binding factor	1	0.838425	0.654269	0.578878	1	0.966763	1.16179	0.814198
	b3639	dfp	flavoprotein affecting synthesis of DNA and pantothenate metabolism	1	0.9529	0.895837	0.880609	1	1.2563	1.47077	1.40174
	b4042	dgkA	diacylglycerol kinase	1	0.858316	0.821325	0.768142	1	1.4032	1.06942	0.968703
	b3692	dgoA	2-oxo-3-deoxygalactonate 6-phosphate aldolase and galactonate dehydratase	1	1.12637	1.18036	1.24248	1	1.29377	0.690351	0.484451
	b3693	dgoK	2-oxo-3-deoxygalactonate kinase	1	1.05865	1.22452	1.0475	1	1.276	1.24972	0.660738
	b3691	dgoT	D-galactonate transport	1	0.988568	1.21395	1.09044	1	0.86689	1.18115	0.577773
	b1594	dgsA	putative NAGC-like transcriptional regulator	1	0.830457	0.788428	0.704742	1	1.13679	0.761249	0.468166
	b0160	dgt	deoxyguanosine triphosphate triphosphohydrolase	1	1.13423	0.891041	0.756456	1	0.978643	1.09775	0.818264
	b1200	dhaK	putative dihydroxyacetone kinase	1	0.807794	0.814063	0.480408	1	1.66573	1.88419	1.33002
	b1199	dhaL	putative dihydroxyacetone kinase	1	0.905338	1.04232	0.547693	1	2.52518	2.43384	1.27842
	b1198	dhaM	putative PTS system enzyme I	1	0.817395	0.80599	0.572794	1	1.7329	1.69642	1.36817
	b1201	dhaR	putative sensor-type regulator	1	1.01017	0.985479	1.03539	1	1.07409	1.09595	1.22771
	b3149	diaA	orf, hypothetical protein	1	1.03104	1.00051	0.933738	1	0.991943	0.829189	0.803923
	b1570	dicA	regulator of dicB	1	0.974518	1.02059	1.18762	1	0.787927	0.998256	1.0651
	b1575	dicB	inhibition of cell division	1	1.41002	1.63152	1.82151	1	0.875644	0.553462	0.94378
	b1569	dicC	regulator of dicB	1	1.68859	1.18529	1.47779	1	0.993315	0.408122	0.422132
	b0231	dinB	damage-inducible protein P; putative tRNA synthetase	1	1.04172	1.07804	1.17866	1	1.29452	1.33101	1.17165
	b3645	dinD	DNA-damage-inducible protein	1	0.722886	0.872193	0.676788	1	1.48022	1.21377	0.695026
	b4044	dinF	DNA-damage-inducible protein F	1	0.768712	0.962631	0.660845	1	1.41769	1.02623	1.07137
	b0799	dinG	probably ATP-dependent helicase	1	0.842872	0.936213	0.912556	1	1.21636	1.42434	0.998958
	b1061	dinI	damage-inducible protein I	1	0.750864	0.863581	0.610686	1	1.00364	1.13962	1.41151
	b0226	dinJ	damage-inducible protein J	1	0.944116	0.836578	0.960143	1	1.07813	1.08359	1.03225
	b4136	dipZ	thiol:disulfide interchange protein; copper tolerance	1	1.0854	1.28859	1.5648	1	1.3653	1.59436	1.38799
	b0055	djlA	putative DNA binding protein	1	0.773171	0.919178	0.741149	1	1.13081	1.26594	1.65656
	b0646	djlB	putative enzyme of polynucleotide modification	1	1.01735	0.990196	0.907516	1	1.16216	1.13966	1.0373
	b0649	djlC	orf, hypothetical protein	1	0.9405	1.32318	1.00187	1	1.75987	0.551656	0.658331
	b3012	dkgA	orf, hypothetical protein	1	1.51206	1.44612	2.01656	1	1.9468	1.30026	1.4535
	b0207	dkgB	putative aldose reductase	1	0.996003	1.03008	1.03617	1	1.01556	1.13229	0.949231
	b0145	dksA	dnaK suppressor protein	1	1.04269	1.00822	0.973	1	1.4492	0.956305	0.882329
	b2133	dld	D-lactate dehydrogenase, FAD protein, NADH independent	1	1.07948	0.84004	0.792065	1	1.07084	1.0474	0.864261
	b0894	dmsA	anaerobic dimethyl sulfoxide reductase subunit A	1	0.967558	1.80188	1.36736	1	4.47976	2.0196	1.27411
	b0895	dmsB	anaerobic dimethyl sulfoxide reductase subunit B	1	0.950858	1.67641	1.32473	1	5.74843	2.84741	1.24152
	b0896	dmsC	anaerobic dimethyl sulfoxide reductase subunit C	1	0.948161	1.20023	1.24197	1	1.66369	1.1031	3.11759
	b1591	dmsD	putative oxidoreductase component	1	0.987599	1.04185	0.994476	1	1.10487	1.38902	1.29104
	b3702	dnaA	DNA biosynthesis; initiation of chromosome replication; can be transcription regulator	1	0.97871	0.99446	1.24065	1	1.26093	1.3181	1.48156
	b4052	dnaB	replicative DNA helicase; part of primosome	1	0.951272	0.984608	0.997474	1	1.15721	1.56446	1.64429
	b4361	dnaC	chromosome replication; initiation and chain elongation	1	1.12404	1.20747	1.60121	1	1.23919	1.17694	1.49039
	b0184	dnaE	DNA polymerase III, alpha subunit	1	0.844289	0.80993	0.868165	1	1.09056	1.43092	1.41495
	b3066	dnaG	DNA biosynthesis; DNA primase	1	0.939462	1.13671	1.5307	1	1.10137	1.14783	1.47917
	b0015	dnaJ	chaperone with DnaK; heat shock protein	1	0.943016	0.834696	0.950619	1	1.46113	1.31434	2.18025
	b0014	dnaK	chaperone Hsp70; DNA biosynthesis; autoregulated heat shock proteins	1	1.14532	1.0567	1.06308	1	1.51455	1.52704	2.83872
	b3701	dnaN	DNA polymerase III, beta-subunit	1	1.0172	0.878704	1.32116	1	1.36729	1.33905	1.71321
	b0215	dnaQ	DNA polymerase III, epsilon subunit	1	1.03472	1.06742	1.25351	1	1.17725	1.16284	1.09976
	b4362	dnaT	DNA biosynthesis; primosomal protein i	1	1.1145	1.20233	1.55778	1	1.03718	1.12334	1.39037
	b0470	dnaX	DNA polymerase III, tau and gamma subunits; DNA elongation factor III	1	0.884612	0.806707	0.82425	1	1.09579	1.36503	1.11727
	b1489	dos	putative enzyme	1	0.99062	1.12798	1.08448	1	1.1962	1.14473	0.951738
	b0620	dpiA	sequence similarity to Shigella regulator	1	1.00612	0.927153	0.987018	1	1.18988	1.23649	1.38412
	b0619	dpiB	putative sensor-type protein	1	1.06526	1.09241	1.26447	1	1.94015	1.66927	1.82354
	b3544	dppA	dipeptide transport protein	1	0.916497	0.532466	0.439452	1	1.27223	1.15742	0.87624
	b3543	dppB	dipeptide transport system permease protein 1	1	0.981641	0.609985	0.447678	1	1.22233	1.34411	1.10316
	b3542	dppC	dipeptide transport system permease protein 2	1	1.03783	0.560868	0.477938	1	1.1952	1.41648	1.11447
	b3541	dppD	putative ATP-binding component of dipeptide transport system	1	0.999184	0.571804	0.531499	1	1.18876	1.3594	1.14494
	b3540	dppF	putative ATP-binding component of dipeptide transport system	1	0.899049	0.579715	0.595737	1	1.11082	1.31902	1.08845
	b0812	dps	global regulator, starvation conditions	1	2.14652	2.9631	5.74102	1	1.15977	2.27587	3.68963
	b3860	dsbA	protein disulfide isomerase I, essential for cytochrome c synthesis and formate-dependent reduction	1	0.862095	0.669743	0.582042	1	1.27744	1.44066	1.19626
	b1185	dsbB	reoxidizes DsbA protein following formation of disulfide bond in P-ring of flagella.	1	0.788951	0.509236	0.378963	1	0.86898	0.677757	0.50392
	b2893	dsbC	protein disulfide isomerase II	1	1.07092	1.00785	1.1448	1	1.22441	1.45673	1.29988
	b0604	dsbG	thiol:disulfide interchange protein	1	1.12077	0.868888	1.28084	1	1.20213	1.41152	1.36021
	b2366	dsdA	D-serine dehydratase	1	1.13851	1.01311	1.12874	1	0.984457	1.21	1.19121
	b2364	dsdC	D-serine dehydratase	1	1.12443	1.10985	1.21086	1	0.939801	0.937256	0.541908
	b2365	dsdX	transport system permease	1	1.2085	1.16981	1.28054	1	0.669872	0.761493	0.799312
	b1952	dsrB	orf, hypothetical protein	1	0.959449	0.954505	1.28287	1	0.902012	0.987288	1.11431
	b3887	dtd	orf, hypothetical protein	1	1.14467	1.15305	1.4835	1	1.10462	0.970903	0.972249
	b4049	dusA	orf, hypothetical protein	1	0.842498	0.838363	0.595968	1	1.00457	0.858584	1.09327
	b3260	dusB	putative dehydrogenase	1	0.766997	0.664101	0.459263	1	1.25571	1.35507	1.57599
	b2140	dusC	putative regulator protein	1	0.8596	0.754514	0.598922	1	1.19493	0.848635	0.808731
	b3640	dut	deoxyuridinetriphosphatase	1	0.795392	0.659523	0.593424	1	1.00985	1.0593	1.16653
	b0173	dxr	putative ATP-binding component of a transport system	1	1.06717	1.24266	1.48639	1	1.25037	1.21293	1.58973
	b0420	dxs	1-deoxyxylulose-5-phosphate synthase; flavoprotein	1	0.870742	0.759646	0.841534	1	0.989097	1.04855	1.04459
	b0297	eaeH	attaching and effacing protein, pathogenesis factor	1	1.1833	1.14965	0.920664	1	1.37218	0.796226	0.643943
	b1533	eamA	orf, hypothetical protein	1	1.06685	0.870848	0.880081	1	0.788885	0.709757	0.725061
	b2578	eamB	orf, hypothetical protein	1	0.871132	0.922911	1.16009	1	2.66885	2.00266	0.904695
	b3076	ebgA	evolved beta-D-galactosidase, alpha subunit; cryptic gene	1	0.834134	1.20087	0.769986	1	1.19641	1.01278	0.960061
	b3077	ebgC	evolved beta-D-galactosidase, beta subunit; cryptic gene	1	0.926238	1.36955	0.890315	1	1.02671	0.666129	0.666971
	b3075	ebgR	regulator of ebg operon	1	0.949535	0.913462	0.835944	1	1.54497	1.41892	1.03525
	b2209	eco	ecotin, a serine protease inhibitor	1	1.12681	1.07463	1.6094	1	1.73134	2.75546	1.94929
	b0140	ecpD	probable pilin chaperone similar to PapD	1	0.977924	1.04581	1.08198	1	1.07225	1.31006	0.698483
	b1850	eda	2-keto-3-deoxygluconate 6-phosphate aldolase and 2-keto-4-hydroxyglutarate aldolase	1	0.957054	0.946415	1.0292	1	1.07136	1.46886	1.54123
	b1851	edd	6-phosphogluconate dehydratase	1	0.771169	0.924286	0.846099	1	1.43575	0.98484	0.846603
	b1019	efeB	orf, hypothetical protein	1	0.629209	0.689698	0.550859	1	0.718101	1.29803	1.10104
	b1018	efeO	orf, hypothetical protein	1	0.660888	0.702062	0.511101	1	0.939396	1.86577	1.28514
	b4147	efp	elongation factor P	1	0.829134	0.716067	0.678092	1	1.05729	1.13642	1.53558
	b2267	elaA	orf, hypothetical protein	1	1.12892	1.02524	1.11616	1	1.17016	1.31552	1.0395
	b2266	elaB	orf, hypothetical protein	1	1.76537	2.87251	5.50074	1	0.691963	0.84565	1.78947
	b2269	elaD	putative sulfatase / phosphatase	1	1.06295	0.909055	0.907624	1	0.819554	0.806373	0.675489
	b1160	elbA	orf, hypothetical protein	1	0.899321	0.766016	0.700982	1	0.834987	0.712785	0.675013
	b3209	elbB	sigma cross-reacting protein 27A	1	1.20582	0.977308	1.0043	1	1.30461	1.31153	0.98636
	b2685	emrA	multidrug resistance secretion protein	1	0.798619	0.674431	0.506601	1	0.911272	1.40128	1.64797
	b2686	emrB	multidrug resistance; probably membrane translocase	1	0.776673	0.748971	0.573547	1	1.05114	1.2175	1.06099
	b3673	emrD	2-module integral membrane pump; multidrug resistance	1	1.47822	1.45335	1.51253	1	1.45908	1.3975	1.86734
	b0543	emrE	methylviologen resistance	1	0.86322	0.904663	0.661789	1	0.870779	0.664993	0.809023
	b2368	emrK	multidrug resistance protein K	1	1.24643	1.35118	1.44099	1	0.772066	0.627766	0.700193
	b2367	emrY	multidrug resistance protein Y	1	1.28925	1.32975	1.51462	1	0.522982	1.10822	2.67933
	b1193	emtA	murein transglycosylase E	1	0.911785	1.02833	1.19697	1	0.80449	0.71189	1.00593
	b2945	endA	DNA-specific endonuclease I	1	1.05377	1.12154	1.36363	1	1.06415	1.27344	3.47474
	b2779	eno	enolase	1	0.856839	0.676482	0.58524	1	1.78883	2.09791	1.83273
	b0596	entA	2,3-dihydro-2,3-dihydroxybenzoate dehydrogenase, enterochelin biosynthesis	1	0.454731	0.569135	0.258191	1	0.718099	1.74744	1.14725
	b0595	entB	2,3-dihydro-2,3-dihydroxybenzoate synthetase, isochroismatase	1	0.426174	0.458231	0.213018	1	0.684191	1.82794	0.975219
	b0593	entC	isochorismate hydroxymutase 2, enterochelin biosynthesis	1	0.479428	0.411809	0.207457	1	0.912737	1.65946	1.20081
	b0583	entD	enterochelin synthetase, component D	1	0.460474	0.444567	0.265404	1	0.508487	1.60524	1.09258
	b0594	entE	2,3-dihydroxybenzoate-AMP ligase	1	0.457436	0.333421	0.203496	1	0.639997	1.8483	0.960372
	b0586	entF	ATP-dependent serine activating enzyme	1	0.439287	0.369011	0.187736	1	0.989224	1.68876	0.969186
	b0591	entS	putative transport	1	0.550447	0.43525	0.327495	1	0.921088	0.869527	0.861691
	b3613	envC	putative membrane protein	1	0.953117	0.925561	1.05088	1	1.13913	1.12268	1.42325
	b3264	envR	putative transcriptional regulator	1	1.06902	1.02178	0.98824	1	1.12165	0.724533	0.581147
	b0566	envY	envelope protein; thermoregulation of porin biosynthesis	1	0.75025	1.02909	0.804181	1	1.18064	0.613583	0.795541
	b3404	envZ	protein histidine kinase/phosphatase sensor for OmpR, modulates expression of ompF and ompC	1	1.00509	0.927215	1.01135	1	1.07802	0.617424	0.493267
	b2927	epd	D-erythrose 4-phosphate dehydrogenase	1	0.836667	0.951726	0.904722	1	1.87202	1.84886	1.25054
	b4114	eptA	orf, hypothetical protein	1	1.13508	1.37427	1.26179	1	1.03794	1.07249	0.88739
	b3546	eptB	orf, hypothetical protein	1	0.787146	0.839008	0.750618	1	1.19787	0.485899	0.331893
	b2566	era	GTP-binding protein	1	0.817154	0.812363	0.780449	1	1.10548	1.20513	1.39506
	b1990	erfK	orf, hypothetical protein	1	1.38664	1.6129	2.39021	1	0.844146	0.896901	1.16459
	b0156	erpA	orf, hypothetical protein	1	1.06929	0.965577	1.00745	1	1.14887	1.1371	1.19675
	b0554	essD	orf, hypothetical protein	1	0.926034	1.05063	0.852023	1	1.30401	1.44336	1.25228
	b1556	essQ	orf, hypothetical protein	1	1.11787	1.16312	1.38445	1	0.979265	0.596285	0.599896
	b0981	etk	orf, hypothetical protein	1	1.08709	1.41073	1.52514	1	1.48365	1.64171	1.00182
	b0982	etp	putative phosphatase	1	1.0356	0.947106	0.974544	1	0.711188	0.559264	0.677874
	b2451	eutA	orf, hypothetical protein	1	1.18436	1.46658	1.53405	1	0.710684	0.423409	0.478629
	b2441	eutB	ethanolamine ammonia-lyase, heavy chain	1	1.08538	0.760398	0.841875	1	1.77973	1.64148	1.10837
	b2440	eutC	ethanolamine ammonia-lyase, light chain	1	1.07988	0.79965	0.837604	1	1.10902	1.1203	1.16104
	b2458	eutD	ethanolamine utilization; homolog of Salmonella acetyl/butyryl P transferase	1	1.37081	1.04661	0.983721	1	1.06007	0.835203	0.614514
	b2455	eutE	ethanolamine utilization; similar to acetaldehyde dehydrogenase	1	0.920242	1.03745	0.904402	1	0.908595	0.781697	0.835818
	b2453	eutG	ethanolamine utilization; homolog of Salmonella enzyme, similar to iron-containing alcohol dehydrogenase	1	1.46347	1.19897	1.27069	1	1.15175	0.625179	0.875203
	b2452	eutH	ethanolamine utilization; homolog of Salmonella putative transport protein	1	1.41697	1.18405	1.62582	1	1.38049	0.701382	1.10633
	b2454	eutJ	ethanolamine utilization; homolog of Salmonella gene	1	1.27774	1.14023	1.13579	1	1.06316	1.87626	0.906595
	b2438	eutK	orf, hypothetical protein	1	1.0033	0.848649	0.928355	1	1.14517	1.03874	1.02602
	b2439	eutL	orf, hypothetical protein	1	1.07472	0.741734	0.781082	1	1.35592	1.32886	1.0283
	b2457	eutM	detox protein	1	1.1649	0.769695	0.723092	1	1.20276	0.69528	0.498722
	b2456	eutN	detox protein	1	1.22459	1.187	0.798908	1	0.916695	0.702485	0.675788
	b2461	eutP	orf, hypothetical protein	1	1.12073	1.24159	1.03735	1	1.04245	0.672673	0.622119
	b2460	eutQ	orf, hypothetical protein	1	1.18389	0.882403	0.704356	1	1.62019	0.641753	0.477929
	b2437	eutR	putative ARAC-type regulatory protein	1	1.21522	1.05379	1.21061	1	1.03838	1.13221	1.17195
	b2462	eutS	orf, hypothetical protein	1	1.21543	1.19838	0.840104	1	0.803624	0.746316	0.484961
	b2459	eutT	orf, hypothetical protein	1	2.28611	1.91281	1.48143	1	1.00974	0.672403	0.723849
	b2369	evgA	putative positive transcription regulator	1	1.38238	1.91024	2.01485	1	1.05795	2.76001	3.18699
	b2370	evgS	putative sensor for regulator EvgA	1	1.28353	1.27866	1.2978	1	0.972269	0.975271	1.20179
	b3006	exbB	uptake of enterochelin; tonB-dependent uptake of B colicins	1	0.76641	0.934375	0.819283	1	1.45647	1.98463	1.75739
	b3005	exbD	uptake of enterochelin; tonB-dependent uptake of B colicins	1	0.705227	0.866912	0.824112	1	1.13067	1.50375	1.77738
	b0539	exoD	putative exonuclease	1	1.0658	1.13814	1.03224	1	0.895133	0.983782	1.02628
	b1844	exoX	orf, hypothetical protein	1	1.14519	1.07312	1.31983	1	0.793188	0.703827	0.752569
	b3094	exuR	negative regulator of exu regulon, exuT, uxaAC, and uxuB	1	0.889171	0.899939	1.30739	1	1.07851	1.29584	1.16874
	b3093	exuT	transport of hexuronates	1	1.05835	1.36847	2.02835	1	1.23783	0.716543	0.500444
	b0954	fabA	beta-hydroxydecanoyl thioester dehydrase, trans-2-decenoyl-ACP isomerase	1	0.690517	0.457503	0.421683	1	1.1498	0.725211	0.761263
	b2323	fabB	3-oxoacyl-	1	0.990399	0.693102	0.99686	1	1.04465	0.482884	0.565631
	b1092	fabD	malonyl-CoA-	1	0.88521	0.809506	0.717788	1	1.01186	1.43443	1.18321
	b1095	fabF	3-oxoacyl-	1	0.777318	0.82306	0.718136	1	1.20988	1.17051	1.42478
	b1093	fabG	3-oxoacyl-	1	0.985475	0.869968	0.79209	1	1.23452	1.39434	1.23357
	b1091	fabH	3-oxoacyl-	1	0.931819	0.936129	0.987377	1	1.04504	1.45829	1.35425
	b1288	fabI	enoyl-	1	0.939382	0.820716	0.811938	1	1.18899	1.46951	1.50115
	b3963	fabR	orf, hypothetical protein	1	0.879118	0.847489	1.00689	1	1.12323	0.89414	0.548614
	b0180	fabZ	(3R)-hydroxymyristol acyl carrier protein dehydratase	1	0.910243	0.801405	0.742709	1	1.2951	1.5651	1.47486
	b3845	fadA	thiolase I; 3-ketoacyl-CoA thiolase; acetyl-CoA transferase	1	1.18215	1.02682	0.872454	1	0.788838	0.245036	0.16792
	b3846	fadB	4-enzyme protein: 3-hydroxyacyl-CoA dehydrogenase; 3-hydroxybutyryl-CoA epimerase; delta	1	0.998411	0.714655	0.548226	1	0.659044	0.179796	0.10408
	b1805	fadD	acyl-CoA synthetase, long-chain-fatty-acid--CoA ligase	1	1.02734	0.828794	0.677903	1	0.693159	0.306323	0.227097
	b0221	fadE	putative acyl-CoA dehydrogenase	1	1.21611	1.32112	1.27448	1	0.797839	0.270552	0.287915
	b3081	fadH	putative NADPH dehydrogenase	1	0.962469	0.878203	0.813912	1	1.01214	0.284366	0.202266
	b2342	fadI	putative acyltransferase	1	0.890756	0.933737	0.765557	1	0.933962	0.370989	0.242497
	b2341	fadJ	putative enzyme	1	1.09176	0.946343	0.961121	1	0.880052	0.40375	0.264984
	b1701	fadK	putative ligase/synthetase	1	1.2146	1.21652	1.15762	1	0.86342	1.06614	0.781296
	b2344	fadL	transport of long-chain fatty acids; sensitivity to phage T2	1	0.704635	0.5405	0.467381	1	0.785968	0.324757	0.245499
	b1187	fadR	negative regulator for fad regulon, and positive activator of fabA	1	0.752625	0.751066	0.619127	1	1.3037	1.33246	1.01069
	b2925	fbaA	fructose-bisphosphate aldolase, class II	1	0.922829	0.954587	0.963742	1	1.23982	1.45814	1.45779
	b2097	fbaB	orf, hypothetical protein	1	2.1858	3.59695	7.7655	1	0.710008	0.812923	1.60114
	b4232	fbp	fructose-bisphosphatase	1	1.058	0.933574	1.03601	1	1.09697	1.48143	1.4837
	b2052	fcl	putative nucleotide di-P-sugar epimerase or dehydratase	1	0.645516	1.51495	0.756598	1	0.777282	0.724928	0.575648
	b3895	fdhD	affects formate dehydrogenase-N	1	1.07892	1.12511	1.26959	1	0.986183	0.988122	0.99708
	b3891	fdhE	affects formate dehydrogenase-N	1	0.8634	1.05356	1.08412	1	1.02631	0.842498	0.797698
	b4079	fdhF	selenopolypeptide subunit of formate dehydrogenase H	1	0.956216	0.934526	0.944227	1	1.67779	1.67703	1.00376
	b1474	fdnG	formate dehydrogenase-N, nitrate-inducible, alpha subunit	1	1.8274	1.53735	1.42129	1	1.0436	0.815479	0.61197
	b1475	fdnH	formate dehydrogenase-N, nitrate-inducible, iron-sulfur beta subunit	1	1.10393	1.42109	1.34147	1	0.864769	1.29127	0.945017
	b1476	fdnI	formate dehydrogenase-N, nitrate-inducible, cytochrome B556	1	1.07946	1.26764	1.35747	1	1.183	1.19638	0.980382
	b3894	fdoG	formate dehydrogenase-O, major subunit	1	1.0177	1.16712	1.00436	1	1.43137	1.61881	1.33981
	b3893	fdoH	formate dehydrogenase-O, iron-sulfur subunit	1	0.965216	1.26955	1.04199	1	1.34613	1.72211	1.70822
	b3892	fdoI	formate dehydrogenase, cytochrome B556	1	0.977144	1.20452	1.00242	1	1.47678	1.6608	1.5611
	b0518	fdrA	involved in protein transport; multicopy suppressor of dominant negative ftsH mutants	1	1.27596	1.45738	1.17708	1	1.1203	0.834568	0.827532
	b2525	fdx		1	0.916353	0.877153	0.890571	1	0.947592	1.39893	1.55584
	b1385	feaB	phenylacetaldehyde dehydrogenase	1	1.20575	1.1493	1.42355	1	0.884801	0.696015	0.600917
	b1384	feaR	regulatory protein for 2-phenylethylamine catabolism	1	0.999815	1.05518	1.12045	1	0.707156	0.236588	0.251591
	b4291	fecA	outer membrane receptor; citrate-dependent iron transport, outer membrane receptor	1	0.641088	0.59708	0.670999	1	0.921496	1.35394	0.846192
	b4290	fecB	citrate-dependent iron transport, periplasmic protein	1	0.829566	0.870383	0.791939	1	1.06897	1.20783	0.712678
	b4289	fecC	citrate-dependent iron	1	0.768915	0.882605	0.871987	1	5.68303	1.37718	1.22022
	b4288	fecD	citrate-dependent iron transport, membrane-bound protein	1	0.77782	0.847098	0.794938	1	1.20703	1.73666	1.36416
	b4287	fecE	ATP-binding component of citrate-dependent iron	1	0.915691	0.934264	1.01504	1	1.05372	1.30321	1.24421
	b4293	fecI	probable RNA polymerase sigma factor	1	0.56613	0.468849	0.429731	1	1.07535	1.40742	1.17439
	b4292	fecR	regulator for fec operon, periplasmic	1	0.549886	0.404759	0.428291	1	1.27248	2.25883	1.26046
	b3408	feoA	ferrous iron transport protein A	1	0.759564	0.587534	0.372227	1	3.67043	6.47617	1.67774
	b3409	feoB	ferrous iron transport protein B	1	0.765327	1.28236	2.80487	1	8.17718	3.8724	1.83762
	b3410	feoC	orf, hypothetical protein	1	0.793827	1.25171	0.856902	1	6.97103	3.93227	1.13855
	b0584	fepA	outer membrane receptor for ferric enterobactin	1	0.369159	0.227516	0.101345	1	0.6414	1.68687	0.77672
	b0592	fepB	ferric enterobactin	1	0.672143	0.638002	0.587967	1	1.1682	1.27871	0.953728
	b0588	fepC	ATP-binding component of ferric enterobactin transport	1	0.589715	0.591769	0.370891	1	1.07039	1.22206	0.732108
	b0590	fepD	ferric enterobactin	1	0.61732	0.626921	0.533351	1	1.1089	1.17931	0.928004
	b0587	fepE	ferric enterobactin	1	1.00756	1.08333	0.876343	1	0.880402	0.569998	1.27403
	b0589	fepG	ferric enterobactin transport protein	1	0.552253	0.490786	0.355123	1	0.999064	1.33916	0.711085
	b0585	fes	enterochelin esterase	1	0.505002	0.414782	0.344552	1	0.977319	1.27479	0.889401
	b2610	ffh	GTP-binding export factor binds to signal sequence, GTP and RNA	1	0.934036	0.942134	0.800498	1	1.16404	1.43785	1.24783
	b2731	fhlA	formate hydrogen-lyase transcriptional activator for fdhF, hyc and hyp operons	1	1.53245	2.01638	3.37898	1	1.26385	1.09518	2.12036
	b0150	fhuA	outer membrane protein receptor for ferrichrome, colicin M, and phages T1, T5, and phi80	1	0.653834	0.722336	0.536669	1	1.27329	1.3578	0.950362
	b0153	fhuB	hydroxamate-dependent iron uptake, cytoplasmic membrane component	1	0.491336	0.481909	0.439599	1	1.89483	2.02212	1.46946
	b0151	fhuC	ATP-binding component of hydroxymate-dependent iron transport	1	0.57841	0.633127	0.586159	1	1.31373	1.91306	1.12126
	b0152	fhuD	hydroxamate-dependent iron uptake, cytoplasmic membrane component	1	0.636656	0.702858	0.618566	1	1.28634	1.48689	1.15303
	b1102	fhuE	outer membrane receptor for ferric iron uptake	1	0.499183	0.348429	0.295578	1	0.560436	0.872811	0.34822
	b4367	fhuF	orf, hypothetical protein	1	0.634445	0.876256	0.970026	1	0.878049	0.950264	1.09228
	b3361	fic	induced in stationary phase, recognized by rpoS, affects cell division	1	1.85853	2.58629	4.16404	1	0.667794	0.67556	1.33733
	b3915	fieF	putative transport system permease protein	1	0.84947	0.831011	0.86706	1	1.35317	1.43035	1.14841
	b4314	fimA	major type 1 subunit fimbrin	1	0.93406	0.733816	0.476225	1	1.26066	1.32207	1.04021
	b4312	fimB	recombinase involved in phase variation; regulator for fimA	1	1.16867	1.06816	0.944934	1	0.696684	1.3283	1.36379
	b4316	fimC	periplasmic chaperone, required for type 1 fimbriae	1	0.891536	0.802395	0.579813	1	1.06408	1.47004	1.33089
	b4317	fimD	outer membrane protein; export and assembly of type 1 fimbriae, interrupted	1	5.15466	0.874003	0.563237	1	1.04446	1.52603	1.2395
	b4313	fimE	recombinase involved in phase variation; regulator for fimA	1	1.0505	0.972348	0.94333	1	0.800438	0.727212	0.594241
	b4318	fimF	fimbrial morphology	1	0.97126	0.843631	0.553698	1	0.962268	1.54002	1.08989
	b4319	fimG	fimbrial morphology	1	1.0897	0.884194	0.65307	1	0.99025	1.47098	1.17836
	b4320	fimH	minor fimbrial subunit, D-mannose specific adhesin	1	1.03079	0.926629	0.664641	1	1.06628	1.26125	1.21927
	b4315	fimI	fimbrial protein	1	0.887655	0.798197	0.582285	1	1.07822	1.49302	1.40432
	b0535	fimZ	fimbrial Z protein; probable signal transducer	1	1.27218	1.2918	1.25938	1	0.709917	0.447095	0.341784
	b3261	fis	site-specific DNA inversion stimulation factor; DNA-binding protein; a trans activator for transcription	1	0.617548	0.443423	0.277819	1	1.02402	1.15037	1.05308
	b0805	fiu	putative outer membrane receptor for iron transport	1	0.366663	0.21414	0.0751318	1	0.63346	2.28439	1.02923
	b0041	fixA	probable flavoprotein subunit, carnitine metabolism	1	1.16768	1.17251	1.00142	1	1.01663	0.624831	0.804934
	b0042	fixB	probable flavoprotein subunit, carnitine metabolism	1	0.993888	0.857724	0.827638	1	1.06651	0.791852	0.791492
	b0043	fixC	flavoprotein; electron transport	1	1.24793	0.856916	0.781375	1	1.04113	1.05308	0.936691
	b0044	fixX	putative ferredoxin	1	1.13948	0.885873	0.669446	1	1.04305	1.15375	1.71218
	b4207	fklB	FKBP-type 22KD peptidyl-prolyl cis-trans isomerase	1	0.772675	0.628755	0.561217	1	0.860082	1.08153	1.00595
	b3347	fkpA	FKBP-type peptidyl-prolyl cis-trans isomerase	1	0.858901	0.811191	0.840694	1	1.03049	1.02001	1.18797
	b0028	fkpB	probable FKBX-type 16KD peptidyl-prolyl cis-trans isomerase	1	0.928315	0.902823	1.00143	1	1.09752	1.34927	1.54752
	b0684	fldA	flavodoxin 1	1	0.884769	0.795303	0.828937	1	1.06744	1.24074	1.49799
	b2895	fldB	flavodoxin 2	1	0.94975	0.966983	0.947201	1	1.03187	1.23794	1.3915
	b1072	flgA	flagellar biosynthesis; assembly of basal-body periplasmic P ring	1	0.761254	0.354481	0.0468054	1	1.13219	1.24024	0.867986
	b1073	flgB	flagellar biosynthesis, cell-proximal portion of basal-body rod	1	0.799943	0.363024	0.0328286	1	1.10708	1.05855	0.773136
	b1074	flgC	flagellar biosynthesis, cell-proximal portion of basal-body rod	1	0.791639	0.348811	0.0284453	1	1.04446	1.04483	0.762967
	b1075	flgD	flagellar biosynthesis, initiation of hook assembly	1	0.790156	0.353215	0.0296015	1	1.08006	1.13371	0.756668
	b1076	flgE	flagellar biosynthesis, hook protein	1	0.869704	0.363286	0.028071	1	1.00225	1.08442	0.712725
	b1077	flgF	flagellar biosynthesis, cell-proximal portion of basal-body rod	1	0.800542	0.343277	0.031251	1	0.942433	1.07655	0.753863
	b1078	flgG	flagellar biosynthesis, cell-distal portion of basal-body rod	1	0.837761	0.398994	0.0382701	1	0.993526	1.1426	0.836374
	b1079	flgH	flagellar biosynthesis, basal-body outer-membrane L	1	0.757122	0.357506	0.0368266	1	2.29854	2.59387	0.846104
	b1080	flgI	homolog of Salmonella P-ring of flagella basal body	1	0.654931	0.300463	0.0392025	1	0.909103	1.00603	0.769539
	b1081	flgJ	flagellar biosynthesis	1	0.630617	0.320342	0.0541392	1	0.943535	1.2207	1.03816
	b1082	flgK	flagellar biosynthesis, hook-filament junction protein 1	1	0.872921	0.325296	0.0203051	1	1.18496	1.06864	0.644107
	b1083	flgL	flagellar biosynthesis; hook-filament junction protein	1	0.854406	0.300826	0.0231619	1	1.13669	0.981111	0.560066
	b1071	flgM	anti-FliA	1	0.814458	0.356223	0.0355288	1	1.12566	1.09001	0.630954
	b1070	flgN	protein of flagellar biosynthesis	1	0.759643	0.341656	0.0369106	1	1.16995	1.22468	0.675713
	b1879	flhA	flagellar biosynthesis; possible export of flagellar proteins	1	0.694783	0.400327	0.0934509	1	0.904518	1.05779	0.665555
	b1880	flhB	putative part of export apparatus for flagellar proteins	1	0.849016	0.562451	0.081601	1	0.911173	0.830158	0.727489
	b1891	flhC	regulator of flagellar biosynthesis acting on class 2 operons; transcription initiation factor	1	0.643014	0.437027	0.206845	1	1.08243	0.751366	0.480268
	b1892	flhD	regulator of flagellar biosynthesis, acting on class 2 operons; transcriptional initiation factor	1	0.677584	0.433142	0.174529	1	1.05144	0.757817	0.57456
	b1878	flhE	flagellar protein	1	0.724282	0.403464	0.0698357	1	1.03944	1.24287	0.92019
	b1922	fliA	flagellar biosynthesis; alternative sigma factor 28; regulation of flagellar operons	1	0.878513	0.337946	0.0225984	1	0.947733	0.831951	0.519899
	b1923	fliC	flagellar biosynthesis; flagellin, filament structural protein	1	0.937085	0.552238	0.0204731	1	1.22679	1.04515	0.933687
	b1924	fliD	flagellar biosynthesis; filament capping protein; enables filament assembly	1	0.790933	0.275428	0.0144564	1	1.22288	1.15513	0.678984
	b1937	fliE	flagellar biosynthesis; basal-body component, possibly at	1	0.536917	0.227109	0.0408476	1	0.798555	0.542067	0.812959
	b1938	fliF	flagellar biosynthesis; basal-body MS	1	0.675894	0.327791	0.0335964	1	0.900503	0.79078	0.538339
	b1939	fliG	flagellar biosynthesis, component of motor switching and energizing, enabling rotation and determining its direction	1	0.724131	0.385173	0.0373857	1	0.903659	0.918408	0.625641
	b1940	fliH	flagellar biosynthesis; export of flagellar proteins?	1	0.641878	0.335034	0.0457965	1	0.831886	0.928705	0.674706
	b1941	fliI	flagellum-specific ATP synthase	1	0.696854	0.32206	1.09189	1	0.964752	1.04636	0.666025
	b1942	fliJ	flagellar fliJ protein	1	0.660252	0.289995	0.0359327	1	0.910348	0.999533	0.600579
	b1943	fliK	flagellar hook-length control protein	1	0.685515	0.306231	0.0539152	1	0.838709	0.957764	0.59446
	b1944	fliL	flagellar biosynthesis	1	0.642788	0.343214	0.0417686	1	0.98453	1.12547	0.920834
	b1945	fliM	flagellar biosynthesis, component of motor switch and energizing, enabling rotation and determining its direction	1	0.691348	0.316222	0.0374527	1	0.934795	1.00508	0.771406
	b1946	fliN	flagellar biosynthesis, component of motor switch and energizing, enabling rotation and determining its direction	1	0.655701	0.298006	0.0355764	1	0.995289	0.90864	0.766381
	b1947	fliO	flagellar biosynthesis	1	0.64277	0.385178	0.0638747	1	1.03884	1.08413	0.877998
	b1948	fliP	flagellar biosynthesis	1	0.581318	0.361841	0.0582022	1	0.920423	0.98674	0.821373
	b1949	fliQ	flagellar biosynthesis	1	0.488749	0.270869	0.0571432	1	0.911941	1.10736	0.95025
	b1950	fliR	flagellar biosynthesis	1	0.519871	0.421052	0.194923	1	0.638026	0.873798	1.08967
	b1925	fliS	flagellar biosynthesis; repressor of class 3a and 3b operons	1	0.844516	0.322325	0.0234474	1	1.19772	1.08841	0.709386
	b1926	fliT	flagellar biosynthesis; repressor of class 3a and 3b operons	1	0.801138	0.350369	0.0271109	1	1.27848	1.17154	0.795162
	b1920	fliY	putative periplasmic binding transport protein	1	0.776746	0.461941	0.256903	1	1.02336	1.11576	0.591158
	b1921	fliZ	orf, hypothetical protein	1	0.72117	0.228641	0.0195373	1	0.954659	0.799857	0.497393
	b2321	flk	cell division protein	1	0.873396	0.828071	0.826425	1	2.07662	1.62959	1.49374
	b2000	flu	outer membrane fluffing protein, similar to adhesin	1	0.842435	0.416632	0.247225	1	1.16596	0.849563	0.566279
	b1566	flxA	orf, hypothetical protein	1	0.765567	0.287279	0.0228119	1	1.33824	1.16843	0.676188
	b3288	fmt	10-formyltetrahydrofolate:L-methionyl-tRNA	1	0.948167	0.933551	1.11588	1	1.17082	1.22785	1.15293
	b1334	fnr	transcriptional regulation of aerobic, anaerobic respiration, osmotic balance	1	0.839162	0.790748	0.699778	1	1.08154	0.944338	0.992664
	b0904	focA	probable formate transporter	1	0.946243	1.26524	1.43715	1	1.87703	1.50595	0.988685
	b2492	focB	probable formate transporter	1	1.06842	1.08409	1.09191	1	1.27183	0.939027	0.864605
	b0048	folA	dihydrofolate reductase type I; trimethoprim resistance	1	0.721346	0.635838	0.558187	1	1.5057	0.827073	0.882355
	b3058	folB	putative kinase	1	0.818854	0.690152	0.536808	1	1.17642	1.12288	1.44635
	b2315	folC	dihydrofolate:folylpolyglutamate synthetase; dihydrofolate synthetase	1	0.919661	0.789723	0.741214	1	1.155	1.17984	1.14976
	b0529	folD	5,10-methylene-tetrahydrofolate dehydrogenase; 5,10-methylene-tetrahydrofolate cyclohydrolase	1	0.87725	0.815954	0.751903	1	0.948929	1.39264	1.66022
	b2153	folE	GTP cyclohydrolase I	1	0.849543	0.842319	0.680727	1	0.870084	1.18555	1.35702
	b0142	folK	7,8-dihydro-6-hydroxymethylpterin- pyrophosphokinase	1	0.829543	0.751337	0.7181	1	1.17055	0.876885	0.972569
	b1606	folM	putative oxidoreductase	1	1.04973	1.01065	1.06854	1	0.839622	0.683144	0.834376
	b3177	folP	7,8-dihydropteroate synthase	1	0.849457	0.862006	0.726076	1	2.578	2.04215	1.97706
	b2303	folX	D-erythro-7,8-dihydroneopterin tri P epimerase	1	1.00714	0.904278	0.946772	1	0.986431	1.31443	1.29954
	b3924	fpr	ferredoxin-NADP reductase	1	1.05833	0.954395	1.057	1	1.18694	1.31993	1.35364
	b2374	frc	putative enzyme	1	1.35736	1.62019	1.63437	1	0.701478	0.678226	1.16694
	b4154	frdA	fumarate reductase, anaerobic, flavoprotein subunit	1	0.960274	1.4524	1.6104	1	3.8489	1.95647	1.2154
	b4153	frdB	fumarate reductase, anaerobic, iron-sulfur protein subunit	1	1.02479	1.74986	1.86394	1	5.82058	2.10139	1.07377
	b4152	frdC	fumarate reductase, anaerobic, membrane anchor polypeptide	1	1.18086	2.06008	1.98288	1	3.10731	1.57715	1.04381
	b4151	frdD	fumarate reductase, anaerobic, membrane anchor polypeptide	1	1.07017	1.72681	1.68037	1	2.6104	1.5646	0.931182
	b3844	fre	ferrisiderophore reductase; flavin reductase	1	1.00042	1.00093	1.14468	1	1.21447	1.24146	1.09123
	b3370	frlA	putative amino acid/amine transport protein	1	0.87362	1.2376	0.918248	1	0.973754	0.615188	0.748951
	b3371	frlB	putative transport protein	1	0.842033	1.13566	0.749372	1	1.09684	0.75874	0.848905
	b3374	frlD	putative kinase	1	1.01904	1.09708	1.1807	1	1.16316	1.2452	2.85052
	b3375	frlR	putative transcriptional regulator	1	0.968037	0.888067	0.95599	1	1.01272	1.18202	1.01337
	b0356	frmA	alcohol dehydrogenase class III; formaldehyde dehydrogenase, glutathione-dependent	1	1.07541	0.764749	0.957293	1	1.06369	1.20995	1.23093
	b0355	frmB	putative esterase	1	0.891489	0.745041	0.817667	1	1.04131	1.45742	1.3727
	b0357	frmR	putative alpha helix chain	1	0.999397	0.766629	0.887654	1	1.11339	0.905787	0.973333
	b0172	frr	ribosome releasing factor	1	0.884213	0.910226	0.95688	1	0.948269	1.19702	1.41384
	b0239	frsA	orf, hypothetical protein	1	1.1084	1.10136	1.1984	1	1.06372	1.43684	1.40995
	b2167	fruA	PTS system, fructose-specific transport protein	1	0.790968	0.894952	0.614098	1	7.22109	1.18278	0.625205
	b2169	fruB	PTS system, fructose-specific IIA/fpr component	1	0.587043	0.863421	0.258415	1	4.43372	2.64642	0.448147
	b2168	fruK	fructose-1-phosphate kinase	1	0.605443	0.911895	0.434483	1	7.7701	1.48647	0.526109
	b0080	fruR	transcriptional repressor of fru operon and others	1	0.946193	0.859674	1.04523	1	1.16363	0.949958	0.73247
	b3900	frvA	PTS system, fructose-specific IIA component	1	0.780704	1.12916	0.583854	1	1.27763	0.711666	0.876744
	b3899	frvB	PTS system, fructose-like enzyme IIBC component	1	0.865493	1.23561	0.688507	1	0.719607	0.718857	0.639908
	b3897	frvR	putative frv operon regulatory protein	1	1.00244	1.2473	0.85776	1	1.18662	0.779961	1.17361
	b3898	frvX	frv operon protein	1	0.94955	0.993085	0.931685	1	1.08028	0.855918	1.11017
	b3950	frwB	PTS system fructose-like IIB component 1	1	0.927522	1.13875	0.927045	1	1.85004	0.687448	0.400663
	b3949	frwC	PTS system, fructose-like enzyme II component	1	1.06716	1.26846	1.01934	1	1.38974	0.614318	0.359036
	b3953	frwD	PTS system fructose-like IIB component 2	1	0.961228	0.957681	0.942542	1	1.21298	1.10664	0.910305
	b2383	fryA	putative PTS system enzyme IIA component, enzyme I	1	1.2243	1.16788	0.99935	1	1.46197	1.18527	0.876407
	b2387	fryB	putative PTS system enzyme IIB component	1	1.10359	1.35537	1.18471	1	1.49055	0.388332	0.511498
	b2386	fryC	putative transport protein	1	0.70002	0.99577	0.814458	1	0.862342	0.712949	1.29859
	b0825	fsaA	putative transaldolase	1	1.08721	1.01941	1.12822	1	0.891294	0.563104	0.789829
	b3946	fsaB	putative transaldolase	1	1.02634	1.15097	1.19421	1	1.30066	0.734603	0.538504
	b0479	fsr	fosmidomycin resistance protein	1	0.767363	0.482502	0.373735	1	0.95346	0.619884	0.451899
	b1905	ftnA	cytoplasmic ferritin	1	0.751501	0.268569	0.160168	1	1.31709	1.24205	0.799573
	b1902	ftnB	ferritin-like protein	1	1.11252	1.09818	1.15417	1	1.4423	1.37412	0.835943
	b0094	ftsA	ATP-binding cell division protein, septation process, complexes with FtsZ, associated with junctions of inner and outer membranes	1	1.10733	1.19659	1.23585	1	1.17822	1.38582	1.3978
	b2748	ftsB	orf, hypothetical protein	1	0.915371	1.11669	1.16614	1	1.12301	1.45318	1.75669
	b3463	ftsE	ATP-binding component of a membrane-associated complex involved in cell division	1	0.97829	0.857862	0.975555	1	1.13195	1.16455	1.33678
	b0084	ftsI	septum formation; penicillin-binding protein 3; peptidoglycan synthetase	1	1.06667	2.27468	1.27147	1	1.14851	1.48543	1.49844
	b0890	ftsK	cell division protein	1	0.852147	0.864864	0.915381	1	1.04659	1.1834	1.1338
	b0083	ftsL	cell division protein; ingrowth of wall at septum	1	1.79722	1.34888	1.57691	1	1.29746	1.60816	1.31303
	b3933	ftsN	essential cell division protein	1	0.93936	1.05608	1.36997	1	0.953985	0.961577	1.17698
	b3017	ftsP	suppressor of ftsI	1	0.950143	0.872966	0.932932	1	1.11141	0.997653	1.10191
	b0093	ftsQ	cell division protein; ingrowth of wall at septum	1	1.04678	1.20295	1.43292	1	1.22021	1.28265	1.20298
	b0089	ftsW	cell division; membrane protein involved in shape determination	1	0.904279	1.0802	1.12365	1	1.31594	1.47844	1.41269
	b3462	ftsX	cell division membrane protein	1	0.973731	1.00725	1.31121	1	1.1537	1.42038	1.36469
	b3464	ftsY	cell division membrane protein	1	0.862052	0.69555	0.71478	1	0.992077	1.13308	1.21142
	b0095	ftsZ	cell division; forms circumferential ring; tubulin-like GTP-binding protein and GTPase	1	1.03172	0.861193	0.829843	1	1.14387	1.12478	1.13684
	b2800	fucA	L-fuculose-1-phosphate aldolase	1	1.03309	1.03248	0.89862	1	1.54408	0.983232	0.607089
	b2802	fucI	L-fucose isomerase	1	1.30147	1.4113	1.32634	1	2.05472	1.16607	0.832038
	b2803	fucK	L-fuculokinase	1	1.05497	0.827324	0.858606	1	1.02226	0.971041	0.741192
	b2799	fucO	L-1,2-propanediol oxidoreductase	1	0.977979	1.00019	0.852562	1	1.43488	0.875082	0.584753
	b2801	fucP	fucose permease	1	1.22501	1.16284	1.12178	1	1.81304	1.09019	0.407376
	b2805	fucR	positive regulator of the fuc operon	1	0.973191	0.818929	0.822955	1	1.12133	0.619057	0.352319
	b2804	fucU	protein of fucose operon	1	1.23687	0.995348	1.07351	1	1.14051	0.969879	0.78055
	b1612	fumA	fumarase A = fumarate hydratase Class I; aerobic isozyme	1	1.0112	0.817148	0.619879	1	0.963861	0.844115	0.54559
	b4122	fumB	fumarase B= fumarate hydratase Class I; anaerobic isozyme	1	0.945319	1.14523	0.968276	1	1.01057	1.05519	1.03726
	b1611	fumC	fumarase C= fumarate hydratase Class II; isozyme	1	0.937888	0.514346	0.33521	1	0.777749	0.629117	0.467982
	b0683	fur	negative regulator	1	0.88088	0.863505	0.847194	1	0.956248	1.07556	1.08185
	b3340	fusA	GTP-binding protein chain elongation factor EF-G	1	0.922799	0.949993	0.725555	1	1.2566	1.03125	0.968676
	b4140	fxsA	orf, hypothetical protein	1	0.762394	1.05362	1.09702	1	1.43111	1.24118	1.44414
	b2661	gabD	succinate-semialdehyde dehydrogenase, NADP-dependent activity	1	1.68159	2.58091	5.69389	1	0.908658	0.418794	0.558187
	b2663	gabP	transport permease protein of gamma-aminobutyrate	1	1.361	1.45502	3.04275	1	0.793901	0.217972	0.295504
	b2662	gabT	4-aminobutyrate aminotransferase activity	1	1.64518	2.30658	5.35958	1	0.844718	0.350567	0.509811
	b3517	gadA	glutamate decarboxylase isozyme	1	3.22203	29.6045	107.575	1	2.85201	2.18955	73.9664
	b1493	gadB	glutamate decarboxylase isozyme	1	3.91622	42.5227	73.0192	1	0.709627	2.28103	37.6815
	b1492	gadC	acid sensitivity protein, putative transporter	1	2.14982	15.2825	47.0748	1	0.833588	1.04421	7.25248
	b3512	gadE	orf, hypothetical protein	1	2.1391	17.9737	42.248	1	0.851615	1.48805	14.2802
	b3515	gadW	putative ARAC-type regulatory protein	1	2.49099	5.61393	10.4115	1	1.05147	2.31949	9.73074
	b3516	gadX	putative ARAC-type regulatory protein	1	2.85118	19.35	49.8793	1	0.874331	2.57467	13.8509
	b0759	galE	UDP-galactose-4-epimerase	1	0.876802	0.864285	0.777297	1	1.4687	1.48615	0.963569
	b2042	galF	homolog of Salmonella UTP--glucose-1-P uridyltransferase, probably a UDP-gal transferase	1	0.959387	1.02362	0.989033	1	0.950857	0.972107	1.60164
	b0757	galK	galactokinase	1	1.0605	0.816398	0.918322	1	1.11621	1.28127	1.14424
	b0756	galM	galactose-1-epimerase	1	1.09532	0.832476	0.886049	1	1.18799	1.4452	1.25401
	b2943	galP	galactose-proton symport of transport system	1	0.878784	0.970551	0.923807	1	0.959768	1.86847	2.49596
	b2837	galR	repressor of galETK operon	1	1.07913	1.14537	1.08363	1	1.2005	1.22	0.931983
	b2151	galS	mgl repressor, galactose operon inducer	1	0.635582	0.771593	0.554024	1	1.33163	0.782173	0.639573
	b0758	galT	galactose-1-phosphate uridylyltransferase	1	0.919404	0.81538	0.850312	1	1.68315	1.75856	1.2167
	b1236	galU	glucose-1-phosphate uridylyltransferase	1	1.03232	0.868025	0.82626	1	1.0026	1.10916	1.00436
	b1779	gapA	glyceraldehyde-3-phosphate dehydrogenase A	1	0.815201	0.786213	0.594787	1	2.24079	1.89955	1.46178
	b3128	garD	putative hydrolase	1	1.05484	1.06378	1.20964	1	1.07294	1.81427	0.418735
	b3124	garK	orf, hypothetical protein	1	1.19669	1.01094	1.4464	1	0.935587	0.685833	0.732234
	b3126	garL	orf, hypothetical protein	1	1.04583	1.17641	1.16403	1	1.2015	0.860528	0.481782
	b3127	garP	putative transport protein	1	0.869873	0.921033	0.735627	1	2.04351	0.840991	0.695387
	b3125	garR	putative dehydrogenase	1	1.15071	0.996674	1.09563	1	1.77754	0.906825	0.6514
	b2094	gatA	galactitol-specific enzyme IIA of phosphotransferase system	1	0.853905	0.958515	0.436607	1	1.26704	1.01218	0.962641
	b2093	gatB	galactitol-specific enzyme IIB of phosphotransferase system	1	0.869398	0.918754	0.413902	1	1.1803	0.949608	0.905778
	b2092	gatC	PTS system galactitol-specific enzyme IIC	1	0.853224	0.830078	0.356928	1	1.22807	0.971414	0.907904
	b2091	gatD	galactitol-1-phosphate dehydrogenase	1	0.798438	0.761145	0.354302	1	1.14776	1.01186	0.715878
	b2096	gatY	tagatose-bisphosphate aldolase 1	1	0.906326	0.851318	0.586661	1	1.24623	1.00147	0.962854
	b2095	gatZ	putative tagatose 6-phosphate kinase 1	1	0.905664	0.83424	0.436933	1	1.2727	1.06093	0.97812
	b0124	gcd	glucose dehydrogenase	1	1.50141	1.48454	1.87796	1	0.915432	1.07804	1.61236
	b0507	gcl	glyoxylate carboligase	1	1.18842	1.2292	1.35812	1	0.944917	0.687965	0.488083
	b2808	gcvA	positive regulator of gcv operon	1	1.09096	1.16423	1.35358	1	1.64161	1.71883	1.41708
	b2904	gcvH	in glycine cleavage complex, carrier of aminomethyl moiety via covalently bound lipoyl cofactor	1	0.688598	0.765726	0.509374	1	1.58137	2.54194	1.65727
	b2903	gcvP	glycine decarboxylase, P protein of glycine cleavage system	1	0.714478	0.87845	0.599034	1	1.18625	1.86701	1.78495
	b2479	gcvR	transcriptional regulation of gcv operon	1	1.07482	1.18352	1.53992	1	0.823727	1.37642	1.58593
	b2905	gcvT	aminomethyltransferase	1	0.674626	0.756234	0.570039	1	3.60318	4.55477	1.71208
	b1761	gdhA	NADP-specific glutamate dehydrogenase	1	0.892427	0.618687	0.393111	1	0.912765	1.59732	1.46283
	b0987	gfcA	orf, hypothetical protein	1	0.874575	0.985428	0.765741	1	1.29111	1.09038	1.01416
	b0986	gfcB	putative regulator	1	0.893124	1.22926	0.67992	1	0.986175	0.81564	0.86089
	b0985	gfcC	orf, hypothetical protein	1	0.976468	1.11982	0.914457	1	0.987263	0.765498	0.964724
	b0984	gfcD	orf, hypothetical protein	1	0.879247	0.836563	0.76694	1	1.10683	1.13085	1.02414
	b0983	gfcE	putative function in exopolysaccharide production	1	0.899575	0.840554	0.809133	1	1.26594	0.693404	0.510916
	b3447	ggt	gamma-glutamyltranspeptidase	1	1.56997	1.30357	1.49894	1	0.922669	0.770143	0.589817
	b1033	ghrA	putative dehydrogenase	1	1.02934	0.74395	0.755029	1	1.03808	1.18496	0.956357
	b3553	ghrB	putative dehydrogenase	1	1.03529	0.934848	0.974413	1	0.891649	1.02581	1.02889
	b3740	gidB	glucose-inhibited division; chromosome replication?	1	0.780695	0.683625	0.704657	1	1.05968	1.67326	2.21276
	b2975	glcA	putative permease	1	1.11021	0.95184	0.640878	1	0.741592	0.675753	0.641197
	b2976	glcB	malate synthase G	1	1.32048	0.569698	0.454515	1	0.865133	1.75584	1.30178
	b2980	glcC	transcriptional activator for glc operon	1	0.94684	0.701501	0.667596	1	0.738746	0.434048	0.346188
	b2979	glcD	glycolate oxidase subunit D	1	1.36129	0.695383	0.596314	1	0.539078	0.645238	0.737287
	b2978	glcF	glycolate oxidase iron-sulfur subunit	1	1.39045	0.706591	0.604711	1	0.622718	0.793547	0.686748
	b2977	glcG	orf, hypothetical protein	1	1.29093	0.659093	0.532813	1	0.825997	1.30542	0.986556
	b3945	gldA	glycerol dehydrogenase,	1	0.981611	0.945104	0.998988	1	1.59645	1.27782	0.848482
	b2036	glf	UDP-galactopyranose mutase	1	0.857768	0.928323	0.780869	1	1.19804	1.2414	1.09636
	b3429	glgA	glycogen synthase	1	1.25522	1.27931	1.68516	1	1.34648	1.35053	1.4992
	b3432	glgB	1,4-alpha-glucan branching enzyme	1	1.22589	1.16677	1.72854	1	1.44293	2.0925	2.18639
	b3430	glgC	glucose-1-phosphate adenylyltransferase	1	1.19615	1.20714	1.44006	1	3.17637	3.5667	1.57261
	b3428	glgP	glycogen phosphorylase	1	1.10893	1.08844	1.37104	1	1.36552	1.57059	1.22533
	b3049	glgS	glycogen biosynthesis, rpoS dependent	1	1.41798	1.51702	2.57893	1	0.969183	0.63925	0.54833
	b3431	glgX	part of glycogen operon, a glycosyl hydrolase, debranching enzyme	1	1.19582	1.33331	1.80522	1	1.24572	1.64517	1.83175
	b2388	glk	glucokinase	1	0.758984	0.66582	0.637044	1	1.41349	1.11267	0.648488
	b3176	glmM	similar to phosphoglucomutases and phosphomannomutases	1	0.947732	0.757485	0.640952	1	1.16545	1.30283	1.00954
	b3729	glmS	L-glutamine:D-fructose-6-phosphate aminotransferase	1	0.943745	0.647367	0.48149	1	1.34516	1.59519	1.02757
	b3730	glmU	N-acetyl glucosamine-1-phosphate uridyltransferase	1	0.908639	0.713585	0.661389	1	1.33257	1.36841	1.06608
	b3870	glnA	glutamine synthetase	1	0.592977	0.963611	0.67937	1	1.46384	1.32389	1.58064
	b2553	glnB	regulatory protein P-II for glutamine synthetase	1	0.931447	0.806798	0.892784	1	1.24655	1.33548	1.24225
	b0167	glnD	protein PII; uridylyltransferase acts on regulator of glnA	1	1.13234	1.00876	1.29596	1	0.932933	1.236	1.2373
	b3053	glnE	adenylylating enzyme for glutamine synthetase	1	1.10164	0.953621	1.12926	1	1.01304	1.25933	1.07491
	b3868	glnG	response regulator for gln	1	0.685709	0.954892	0.716863	1	1.10483	1.29203	1.07185
	b0811	glnH	periplasmic glutamine-binding protein; permease	1	1.05977	1.52945	1.51634	1	0.599128	0.781474	0.561649
	b0450	glnK	nitrogen regulatory protein P-II 2	1	0.477594	1.12323	0.738394	1	0.396802	0.188708	0.2029
	b3869	glnL	histidine protein kinase sensor for GlnG regulator	1	0.67948	1.09649	0.718149	1	1.07637	1.1556	0.975647
	b0810	glnP	glutamine high-affinity transport system; membrane component	1	0.960419	1.13848	1.18919	1	1.26106	1.13683	0.961165
	b0809	glnQ	ATP-binding component of glutamine high-affinity transport system	1	0.924268	1.07943	1.11162	1	1.06362	0.811372	1.13506
	b0680	glnS	glutamine tRNA synthetase	1	0.843912	0.690962	0.530608	1	1.09225	1.34585	1.18217
	b1651	gloA	lactoylglutathione lyase	1	0.873861	0.602028	0.586541	1	1.18653	1.22814	1.1669
	b0212	gloB	probable hydroxyacylglutathione hydrolase	1	1.10811	0.751312	0.739233	1	1.12189	0.976543	0.797394
	b2241	glpA	sn-glycerol-3-phosphate dehydrogenase	1	1.54029	1.44867	1.18552	1	1.53284	1.02939	1.03894
	b2242	glpB	sn-glycerol-3-phosphate dehydrogenase	1	1.29845	1.02712	1.32351	1	1.05029	0.978105	0.585717
	b2243	glpC	sn-glycerol-3-phosphate dehydrogenase	1	1.13432	1.38838	1.35761	1	1.16127	0.907829	0.957864
	b3426	glpD	sn-glycerol-3-phosphate dehydrogenase	1	0.953618	1.46486	2.03535	1	1.69227	2.16692	2.20779
	b3425	glpE	protein of glp regulon	1	0.933807	1.16767	1.33946	1	0.768582	0.613524	1.09952
	b3927	glpF	facilitated diffusion of glycerol	1	1.14065	1.11768	1.24937	1	2.0581	1.1582	0.545443
	b3424	glpG	protein of glp regulon	1	0.957976	0.904237	1.15554	1	1.08919	1.40025	1.60827
	b3926	glpK	glycerol kinase	1	1.07053	0.96951	1.12116	1	1.34524	0.673122	0.382355
	b2239	glpQ	glycerophosphodiester phosphodiesterase, periplasmic	1	1.05233	1.11221	1.17024	1	1.14984	0.852087	0.667822
	b3423	glpR	repressor of the glp operon	1	0.952918	0.913203	1.02505	1	0.970043	1.283	1.50816
	b2240	glpT	sn-glycerol-3-phosphate permease	1	1.20517	1.34032	1.58335	1	1.82632	1.24818	0.643329
	b3925	glpX	unknown function in glycerol metabolism	1	0.897312	0.981063	0.911659	1	1.82673	1.5613	0.9742
	b0720	gltA	citrate synthase	1	0.999853	0.762613	0.584856	1	0.79854	0.775129	0.574595
	b3212	gltB	glutamate synthase, large subunit	1	0.995195	1.00176	0.745195	1	0.937969	1.75996	2.27662
	b3213	gltD	glutamate synthase, small subunit	1	1.05568	0.957956	0.792974	1	0.964809	1.59557	2.3153
	b3214	gltF	regulator of gltBDF operon, induction of Ntr enzymes	1	0.700896	0.605974	0.336687	1	1.18686	1.74699	1.99813
	b0655	gltI	putative periplasmic binding transport protein	1	1.0158	0.685593	0.601467	1	0.998127	1.05952	0.632905
	b0654	gltJ	glutamate/aspartate transport system permease	1	0.892697	0.840747	0.587814	1	1.04572	0.742979	0.586204
	b0653	gltK	glutamate/aspartate transport system permease	1	0.822741	0.721289	0.507499	1	0.929415	0.747016	0.537537
	b0652	gltL	ATP-binding protein of glutamate/aspartate transport system	1	0.86206	0.718343	0.522214	1	0.996981	0.736346	0.519388
	b4077	gltP	glutamate-aspartate symport protein	1	0.888075	0.633425	0.548803	1	1.31094	1.45824	1.42013
	b3653	gltS	glutamate transport	1	1.06265	1.64315	2.57468	1	0.692754	1.36826	1.67867
	b2400	gltX	glutamate tRNA synthetase, catalytic subunit	1	0.925469	0.95052	0.83416	1	1.09821	1.55719	1.66044
	b3683	glvC	PTS system, arbutin-like IIC component	1	0.464559	0.612905	0.515303	1	0.813132	0.583589	1.87973
	b3681	glvG	probable 6-phospho-beta-glucosidase	1	0.949992	1.0455	1.01735	1	1.25512	0.879788	0.995855
	b0514	glxK	orf, hypothetical protein	1	1.3154	1.19577	1.21151	1	0.727192	0.736452	1.10395
	b0509	glxR	putative oxidoreductase	1	1.21562	1.45308	1.25146	1	0.972964	0.990518	0.887604
	b2551	glyA	serine hydroxymethyltransferase	1	0.874192	1.04239	0.985047	1	1.02501	1.2548	1.62985
	b3560	glyQ	glycine tRNA synthetase, alpha subunit	1	0.977917	0.77085	0.749491	1	1.22533	1.20274	1.2261
	b3559	glyS	glycine tRNA synthetase, beta subunit	1	0.706396	0.395041	0.317262	1	1.16152	1.13116	0.801101
	b2053	gmd	GDP-D-mannose dehydratase	1	0.704848	1.31064	0.847265	1	1.01387	0.777734	0.755615
	b0200	gmhB	putative phosphatase	1	0.985227	1.04237	1.06054	1	1.14749	1.33841	1.28473
	b3648	gmk	guanylate kinase	1	0.883307	0.937108	1.03035	1	1.26366	1.83292	2.12042
	b2051	gmm	GDP-mannose mannosyl hydrolase	1	0.970911	1.70018	1.03531	1	0.903424	0.601787	0.731627
	b1285	gmr	orf, hypothetical protein	1	1.30532	1.43571	1.98118	1	1.00434	0.636759	0.829728
	b2029	gnd	gluconate-6-phosphate dehydrogenase, decarboxylating	1	1.05381	0.825034	0.73098	1	1.05637	1.37092	1.25637
	b1550	gnsB	orf, hypothetical protein	1	1.00645	0.854115	0.831281	1	1.11479	1.19644	1.05504
	b3437	gntK	gluconokinase 2, thermoresistant	1	0.495526	0.431456	0.392493	1	2.26666	1.28121	0.934575
	b4321	gntP	gluconate transport system permease 3	1	0.873002	1.08745	0.972446	1	1.03167	0.636943	0.431503
	b3438	gntR	regulator of gluconate	1	1.00469	1.02502	1.29989	1	1.16844	1.24988	1.30024
	b3415	gntT	high-affinity transport of gluconate / gluconate permease	1	0.512702	0.555035	0.466418	1	0.856053	0.53976	0.262917
	b3413	gntX	orf, hypothetical protein	1	0.869619	0.764387	0.777568	1	0.903899	1.06154	1.02724
	b3414	gntY	orf, hypothetical protein	1	0.858772	0.789883	0.912061	1	0.828082	0.866468	1.10116
	b3500	gor	glutathione oxidoreductase	1	1.08513	0.978984	0.992752	1	1.13962	1.38219	1.46792
	b3385	gph	phosphoglycolate phosphatase	1	1.1026	0.975454	1.08275	1	1.0259	1.38062	1.24639
	b0755	gpmA	phosphoglyceromutase 1	1	0.895129	0.820392	0.784696	1	1.36981	1.42024	1.0727
	b3612	gpmM	putative 2,3-bisphosphoglycerate-independent phosphoglycerate mutase	1	0.717831	0.530676	0.428364	1	2.60541	1.99375	1.36569
	b3779	gpp	guanosine pentaphosphatase; exopolyphosphatase	1	0.788348	0.857797	0.873509	1	1.00984	1.26116	1.27132
	b3608	gpsA	glycerol-3-phosphate dehydrogenase	1	0.841011	0.841155	1.09198	1	1.10807	1.0793	1.07769
	b0238	gpt	guanine-hypoxanthine phosphoribosyltransferase	1	0.780867	0.906263	0.69664	1	1.6117	1.76849	4.04214
	b3181	greA	transcription elongation factor: cleaves 3 nucleotide of paused mRNA	1	0.876997	0.625787	0.654905	1	1.06351	0.916902	1.11829
	b3406	greB	transcription elongation factor and transcript cleavage	1	0.940688	3.07568	1.07966	1	1.3354	1.65016	1.59278
	b4143	groL	GroEL, chaperone Hsp60, peptide-dependent ATPase, heat shock protein	1	0.912237	0.648762	0.57397	1	1.51456	1.29235	1.0481
	b4142	groS	GroES, 10 Kd chaperone binds to Hsp60 in pres. Mg-ATP, suppressing its ATPase activity	1	0.959786	0.719091	0.726926	1	1.71154	1.70537	2.51691
	b2614	grpE	phage lambda replication; host DNA synthesis; heat shock protein; protein repair	1	0.915444	0.842502	0.881363	1	1.41091	1.38375	1.63085
	b0849	grxA	glutaredoxin1 redox coenzyme for glutathione-dependent ribonucleotide reductase	1	1.1935	1.05906	1.02361	1	1.242	1.12571	1.10366
	b1064	grxB	glutaredoxin 2	1	1.42295	1.76525	2.9129	1	1.33125	1.89064	2.26575
	b3610	grxC	glutaredoxin 3	1	0.882795	0.736003	0.770935	1	1.05355	1.15006	1.04362
	b1654	grxD	orf, hypothetical protein	1	0.88853	0.599452	0.546267	1	0.868192	1.08713	1.061
	b2688	gshA	gamma-glutamate-cysteine ligase	1	0.846573	0.643602	0.668162	1	0.978234	1.12398	0.868534
	b2947	gshB	glutathione synthetase	1	0.986686	0.921303	1.06413	1	1.23395	1.48457	1.40463
	b0829	gsiA	putative ATP-binding component of a transport system	1	1.04115	1.18326	1.14793	1	1.20067	1.71962	1.29954
	b0830	gsiB	putative transport protein	1	0.915979	1.036	0.88026	1	1.13299	1.43543	1.15309
	b0831	gsiC	putative transport system permease protein	1	0.813144	0.919429	0.913653	1	1.20115	1.71893	1.3607
	b0832	gsiD	putative transport system permease protein	1	0.755799	0.988379	0.891008	1	1.06608	1.38108	1.30373
	b0477	gsk	inosine-guanosine kinase	1	0.721389	0.596742	0.515427	1	1.21182	1.17569	1.19349
	b2988	gsp	glutathionylspermidine synthetase/amidase	1	1.33777	1.43298	1.8511	1	1.09141	1.6261	1.7351
	b3323	gspA	putative export protein A for general secretion pathway	1	1.04898	1.05905	1.08236	1	1.17767	0.763141	0.616294
	b3322	gspB	calcium-binding protein required for initiation of chromosome replication	1	0.976027	0.797182	0.726841	1	0.748089	0.833563	0.768712
	b3324	gspC	putative general secretion pathway for protein export	1	0.970095	1.08137	0.946123	1	0.815896	0.477742	0.515466
	b3325	gspD	putative general protein secretion protein	1	0.993378	1.23274	1.05052	1	0.948045	0.78786	1.15817
	b3326	gspE	putative general secretion pathway for protein export	1	1.03699	1.26421	1.09906	1	2.89515	0.815119	1.41347
	b3327	gspF	putative general protein secretion protein	1	0.667904	0.951131	0.541406	1	1.30667	0.782841	0.817631
	b3328	gspG	putative general protein secretion protein	1	0.678856	0.977225	0.525671	1	0.720767	0.462979	0.473898
	b3329	gspH	putative general protein secretion protein	1	0.78533	1.1903	0.743885	1	1.40984	0.843776	0.955251
	b3330	gspI	putative export protein for general secretion pathway	1	0.879276	1.44292	0.813949	1	1.11625	0.457405	0.412483
	b3331	gspJ	putative export protein I for general secretion pathway	1	0.631721	1.00277	0.550317	1	1.27926	1.25853	0.674053
	b3332	gspK	putative export protein J for general secretion pathway	1	0.953126	1.25114	0.96276	1	1.39715	0.938513	0.644341
	b3333	gspL	putative general protein secretion protein	1	1.12622	1.28	1.26599	1	1.08927	0.866876	0.727682
	b3334	gspM	putative general secretion	1	0.828379	0.904319	0.848232	1	0.836263	0.661481	0.428358
	b3335	gspO	leader peptidase, integral membrane protein	1	1.1746	1.44395	1.44513	1	1.25096	0.767561	0.686385
	b1635	gst	glutathionine S-transferase	1	1.3785	1.10562	1.35151	1	0.94669	1.107	1.09629
	b2507	guaA	GMP synthetase	1	0.848162	0.936792	0.642392	1	1.012	2.4182	2.60498
	b2508	guaB	IMP dehydrogenase	1	0.946461	1.13084	0.927761	1	0.919666	2.84083	3.97773
	b0104	guaC	GMP reductase	1	0.870971	0.730418	0.666173	1	1.5812	1.3687	2.07352
	b2883	guaD	orf, hypothetical protein	1	1.03595	1.12092	1.04005	1	1.05835	1.06852	0.793794
	b2787	gudD	putative glucarate dehydratase	1	1.13335	1.40447	1.43122	1	0.698265	0.874456	0.957492
	b2789	gudP	putative transport protein	1	0.744933	1.14537	0.822839	1	1.32684	0.875515	0.826312
	b2788	gudX	putative glucarate dehydratase	1	0.75488	1.18429	1.01463	1	1.5538	1.03912	0.825156
	b2706	gutM	glucitol operon activator	1	0.857023	0.864055	0.832496	1	1.56668	0.879874	0.824753
	b2708	gutQ	orf, hypothetical protein	1	0.994212	0.867886	0.84977	1	1.58992	0.961762	0.8991
	b2231	gyrA	DNA gyrase, subunit A, type II topoisomerase	1	0.980842	0.803188	0.747582	1	1.16744	1.34864	1.12417
	b3699	gyrB	DNA gyrase subunit B, type II topoisomerase, ATPase activity	1	1.02527	0.850675	0.896682	1	1.3514	1.39965	1.31375
	b2541	hcaB	2,3-dihydroxy-2,3-dihydrophenylpropionate dehydrogenase	1	1.05483	1.03804	1.14045	1	0.924262	0.752214	0.743229
	b2540	hcaC	ferredoxin subunit of phenylpropionate dioxygenase	1	1.06299	0.984398	1.48197	1	0.716385	0.728329	0.831836
	b2542	hcaD	ferredoxin reductase subunit of phenylpropionate dioxygenase	1	1.13038	1.11865	1.07703	1	1.33033	1.14614	0.876759
	b2538	hcaE	large terminal subunit of phenylpropionate dioxygenase	1	1.11696	1.35922	1.98345	1	1.26096	1.33625	0.935113
	b2539	hcaF	small terminal subunit of phenylpropionate dioxygenase	1	1.04872	1.22432	1.50194	1	0.842468	0.868003	1.29983
	b2537	hcaR	transcriptional activator of hca cluster	1	0.915778	0.70836	0.640456	1	0.659489	0.269905	0.235349
	b2536	hcaT	MFS	1	0.76689	0.920157	0.70274	1	0.85089	0.579921	0.666226
	b1967	hchA	orf, hypothetical protein	1	1.87072	1.77534	3.69619	1	0.780163	1.21721	1.79377
	b0873	hcp	putative prismane	1	0.78421	0.999229	0.807658	1	1.11571	0.976158	0.993594
	b0872	hcr	putative enzyme	1	1.11466	1.16358	1.02185	1	1.70255	1.33314	1.80243
	b2496	hda	putative DNA replication factor	1	0.721559	0.639114	0.494914	1	1.52601	1.96358	1.77474
	b3510	hdeA	orf, hypothetical protein	1	4.80887	28.5469	27.6052	1	1.01884	4.54924	47.19
	b3509	hdeB	orf, hypothetical protein	1	4.54412	16.1401	14.2689	1	0.842396	4.41419	23.8172
	b3511	hdeD	orf, hypothetical protein	1	1.98062	13.2685	25.2436	1	1.10148	1.14157	6.58686
	b1619	hdhA	NAD-dependent 7alpha-hydroxysteroid dehydrogenase, dehydroxylation of bile acids	1	2.21501	2.60855	4.98307	1	0.96366	1.09889	1.74171
	b0962	helD	DNA helicase IV	1	0.917949	0.673382	0.610961	1	0.982411	1.0662	0.74987
	b1210	hemA	enzyme in alternate path of synthesis of 5-aminolevulinate	1	0.876355	1.02458	1.09603	1	1.13738	1.26883	1.44996
	b0369	hemB	5-aminolevulinate dehydratase = porphobilinogen synthase	1	0.99669	1.00899	0.970889	1	1.1618	1.59433	1.45244
	b3805	hemC	porphobilinogen deaminase = hydroxymethylbilane synthase	1	0.919296	0.911044	0.991147	1	1.01839	1.04674	0.982888
	b3804	hemD	uroporphyrinogen III synthase	1	0.866195	0.715765	0.774685	1	1.0784	1.19379	1.00217
	b3997	hemE	uroporphyrinogen decarboxylase	1	0.984898	0.769952	0.917181	1	1.02444	1.09184	1.07845
	b2436	hemF	coproporphyrinogen III oxidase	1	0.986217	0.824814	0.954792	1	1.34945	1.1338	1.10286
	b3850	hemG	protoporphyrin oxidase	1	1.04141	1.00586	1.18441	1	1.06589	1.50212	1.48033
	b0475	hemH	ferrochelatase: final enzyme of heme biosynthesis	1	1.18903	1.18404	1.30115	1	1.28331	1.0836	1.03541
	b0154	hemL	glutamate-1-semialdehyde aminotransferase	1	0.969922	0.651766	0.665355	1	1.12923	1.22437	1.04494
	b3867	hemN	O2-independent coproporphyrinogen III oxidase	1	0.892811	0.878338	0.849246	1	1.03521	1.00189	0.9573
	b3803	hemX	uroporphyrinogen III methylase	1	0.934409	0.760469	0.720522	1	1.04447	1.04325	0.848469
	b3802	hemY	a late step of protoheme IX synthesis	1	0.871976	0.744894	0.638382	1	1.20281	1.16409	0.716757
	b0059	hepA	probable ATP-dependent RNA helicase	1	0.969559	0.992213	1.37166	1	1.20428	1.78903	1.55125
	b3178	hflB	degrades sigma32, integral membrane peptidase, cell division protein	1	1.00677	0.903385	0.759472	1	1.07057	1.143	1.00892
	b4175	hflC	protease specific for phage lambda cII repressor	1	0.911107	0.680359	0.782738	1	0.975256	1.26242	1.29461
	b1132	hflD	orf, hypothetical protein	1	0.748489	0.594429	0.612228	1	0.903552	1.21528	1.26668
	b4174	hflK	protease specific for phage lambda cII repressor	1	0.978925	0.800232	0.802723	1	1.09055	1.3266	1.31117
	b4173	hflX	GTP - binding subunit of protease specific for phage lambda cII repressor	1	0.956457	0.80844	0.965031	1	1.07958	1.25319	1.17561
	b4172	hfq	host factor I for bacteriophage Q beta replication, a growth-related protein	1	1.0802	0.924376	1.13357	1	1.22995	1.39047	1.37123
	b0460	hha	haemolysin expression modulating protein	1	0.896091	0.922373	1.07405	1	1.04272	1.67486	1.97959
	b1103	hinT	orf, hypothetical protein	1	1.31964	1.07065	1.31705	1	1.12394	1.04455	0.999757
	b1507	hipA	persistence to inhibition of murein or DNA biosynthesis, DNA-binding regulator	1	1.20907	1.30928	1.82763	1	0.977748	0.79599	0.708322
	b1508	hipB	persistence to inhibition of murein or DNA biosynthesis; regulatory protein	1	1.13353	1.06858	1.28872	1	0.953161	1.42455	1.33414
	b2024	hisA	N-	1	0.890014	0.708395	0.568841	1	1.03275	1.14145	0.971977
	b2022	hisB	imidazoleglycerolphosphate dehydratase and histidinol-phosphate phosphatase	1	0.844466	0.662874	0.559511	1	1.03865	1.33758	0.977439
	b2021	hisC	histidinol-phosphate aminotransferase	1	0.807628	0.704419	0.537678	1	1.55702	1.8476	1.1261
	b2020	hisD	L-histidinal:NAD+ oxidoreductase; L-histidinol:NAD+ oxidoreductase	1	0.789535	0.753235	0.46401	1	1.79976	1.53438	1.10427
	b2025	hisF	imidazole glycerol phosphate synthase subunit in heterodimer with HisH = imidazole glycerol phsphate synthase holoenzyme	1	0.850687	0.679033	0.518964	1	0.963484	1.09112	0.926128
	b2019	hisG	ATP phosphoribosyltransferase	1	0.744978	0.684145	0.35604	1	1.88826	2.3293	1.52814
	b2023	hisH	glutamine amidotransferase subunit of heterodimer with HisF = imidazole glycerol phosphate synthase holoenzyme	1	0.813893	0.670741	0.551754	1	0.95843	1.19147	0.906288
	b2026	hisI	phosphoribosyl-amp cyclohydrolase; phosphoribosyl-ATP pyrophosphatase	1	0.749716	0.615813	0.410979	1	0.948452	1.09358	0.92618
	b2309	hisJ	histidine-binding periplasmic protein of high-affinity histidine transport system	1	0.761301	0.530172	0.279397	1	0.90154	0.753991	0.52589
	b2307	hisM	histidine transport, membrane protein M	1	0.758534	0.764483	0.47442	1	0.75519	0.538368	0.550401
	b2306	hisP	ATP-binding component of histidine transport	1	0.817585	0.754293	0.45938	1	0.795329	0.478577	0.523491
	b2308	hisQ	histidine transport system permease protein	1	0.762279	0.67024	0.45276	1	0.766486	0.477607	0.512847
	b2514	hisS	histidine tRNA synthetase	1	0.916531	0.762288	0.767077	1	0.984381	1.13389	1.05932
	b1182	hlyE	hemolysin E	1	1.22809	1.37593	1.84099	1	0.542893	0.591379	0.753075
	b2552	hmp	dihydropteridine reductase, ferrisiderophore reductase activity	1	0.892767	0.444301	0.305031	1	1.67995	1.66424	0.723305
	b1237	hns	DNA-binding protein HLP-II	1	0.797529	0.57282	0.582673	1	0.980665	0.715338	0.563907
	b0107	hofB	putative integral membrane protein involved in biogenesis of fimbriae, protein transport, DNA uptake	1	0.990899	0.9758	1.06682	1	1.15423	1.82614	1.10491
	b0106	hofC	putative integral membrane protein involved in biogenesis of fimbriae, protein transport, DNA uptake	1	1.09534	1.12201	1.21561	1	1.19837	0.733269	0.928459
	b3395	hofM	orf, hypothetical protein	1	1.06145	1.23078	1.19015	1	0.81693	0.839754	0.63808
	b3394	hofN	orf, hypothetical protein	1	1.05247	1.09059	1.13917	1	0.973347	0.703245	1.09114
	b3393	hofO	orf, hypothetical protein	1	0.821366	0.952114	0.867648	1	0.91396	0.662852	1.62993
	b3392	hofP	orf, hypothetical protein	1	1.12808	1.13214	1.19918	1	1.65236	1.13054	1.13728
	b3391	hofQ	putative transport portein	1	0.960714	1.26685	1.17568	1	1.41537	1.265	1.3335
	b1562	hokD	polypeptide destructive to membrane potential	1	1.16925	1.11249	1.43978	1	1.37806	1.18653	1.12553
	b0640	holA	DNA polymerase III, delta subunit	1	0.85341	0.852323	1.13222	1	1.0854	1.22034	1.28853
	b1099	holB	DNA polymerase III, delta prime subunit	1	0.861503	0.915683	1.21971	1	1.11379	1.59539	1.54784
	b4259	holC	DNA polymerase III, chi subunit	1	0.972489	0.812355	0.913906	1	1.04934	1.44178	1.27604
	b4372	holD	DNA polymerase III, psi subunit	1	0.793335	0.969084	1.0738	1	1.04853	1.29885	2.46991
	b1842	holE	DNA polymerase III, theta subunit	1	0.816657	0.721569	0.674592	1	1.31524	1.2199	1.10161
	b3203	hpf	probable sigma-54 modulation protein	1	1.17019	0.886126	1.10283	1	1.01435	1.15801	0.882417
	b0125	hpt	hypoxanthine phosphoribosyltransferase	1	0.924807	0.850095	0.715125	1	1.08368	1.22079	1.26454
	b1413	hrpA	helicase, ATP-dependent	1	0.951686	1.1151	0.993581	1	0.603368	0.881503	0.6358
	b0148	hrpB	helicase, ATP-dependent	1	1.06741	1.13554	1.30626	1	1.24893	1.54977	1.40716
	b2526	hscA	heat shock protein, chaperone, member of Hsp70 protein family	1	0.914063	0.867005	0.829178	1	0.913867	1.20982	1.34413
	b2527	hscB	orf, hypothetical protein	1	0.911079	0.819849	0.898247	1	0.897153	1.15272	1.51127
	b0650	hscC	putative dnaK protein	1	1.00625	1.22632	1.2172	1	1.75063	1.087	1.00219
	b4349	hsdM	host modification; DNA methylase M	1	0.83591	0.65079	0.571406	1	1.22512	1.2372	1.23224
	b4350	hsdR	host restriction; endonuclease R	1	0.823033	0.788717	0.680747	1	1.32988	1.20426	0.957835
	b4348	hsdS	specificity determinant for hsdM and hsdR	1	0.73931	0.602044	0.461369	1	1.2009	1.62629	1.29029
	b1379	hslJ	heat shock protein hslJ	1	7.46959	2.12667	3.3479	1	1.36758	0.989011	1.29087
	b3401	hslO	orf, hypothetical protein	1	0.847276	0.770299	0.80168	1	1.24558	1.04541	1.25622
	b3400	hslR	orf, hypothetical protein	1	0.88784	0.770048	1.00159	1	1.07588	1.00438	1.35288
	b3931	hslU	heat shock protein hslVU, ATPase subunit, homologous to chaperones	1	0.927277	0.847977	0.986391	1	1.56722	1.4725	2.34346
	b3932	hslV	heat shock protein hslVU, proteasome-related peptidase subunit	1	1.07391	1.00824	1.19686	1	1.38954	1.64239	2.59279
	b0966	hspQ	orf, hypothetical protein	1	1.0503	1.19472	1.41813	1	0.908761	1.01012	1.03906
	b3754	hsrA	putative transport protein	1	0.993145	1.04897	1.07449	1	0.728327	0.66971	0.615646
	b0473	htpG	chaperone Hsp90, heat shock protein C 62.5	1	0.989262	0.698468	0.760656	1	1.78644	1.31286	1.93934
	b1829	htpX	heat shock protein, integral membrane protein	1	0.923583	0.885942	0.866304	1	1.28603	1.23723	1.0796
	b0139	htrE	probable outer membrane porin protein involved in fimbrial assembly	1	0.915272	0.900338	0.831021	1	1.24299	0.451943	0.528843
	b3055	htrG	orf, hypothetical protein	1	0.973685	1.3433	1.95097	1	0.807325	0.473586	1.04359
	b3618	htrL	involved in lipopolysaccharide biosynthesis	1	0.902654	0.82932	0.797826	1	1.05226	0.808311	1.02499
	b4000	hupA	DNA-binding protein HU-alpha	1	0.920867	0.60881	0.519629	1	1.11341	1.04063	0.841061
	b0440	hupB	DNA-binding protein HU-beta, NS1	1	0.821977	0.559053	0.422923	1	1.15638	0.819267	0.548851
	b0972	hyaA	hydrogenase-1 small subunit	1	1.97928	5.44025	13.2261	1	1.17066	2.37892	3.62533
	b0973	hyaB	hydrogenase-1 large subunit	1	2.01022	5.062	12.3404	1	1.35583	2.74441	3.91165
	b0974	hyaC	probable Ni/Fe-hydrogenase 1 b-type cytochrome subunit	1	2.43311	5.96857	13.8426	1	0.991152	1.64441	3.15302
	b0975	hyaD	processing of HyaA and HyaB proteins	1	1.97632	6.23807	15.4272	1	1.17197	2.08527	3.65576
	b0976	hyaE	processing of HyaA and HyaB proteins	1	1.89236	5.28373	13.7271	1	1.16377	1.46847	2.99751
	b0977	hyaF	nickel incorporation into hydrogenase-1 proteins	1	1.76524	5.21252	11.9373	1	1.87122	2.5069	6.80503
	b2996	hybA	hydrogenase-2 small subunit	1	1.02538	1.02839	0.925026	1	1.64437	1.80366	0.990847
	b2995	hybB	probable cytochrome Ni/Fe component of hydrogenase-2	1	0.879398	0.620502	0.478268	1	1.7279	2.02574	0.837607
	b2994	hybC	probable large subunit, hydrogenase-2	1	0.989279	0.856671	0.643628	1	1.46512	1.68381	0.721088
	b2993	hybD	probable processing element for hydrogenase-2	1	1.0101	0.943702	0.866076	1	1.39523	1.5129	1.09609
	b2992	hybE	member of hyb operon	1	1.02348	1.00267	0.973625	1	1.35429	1.46236	1.22662
	b2991	hybF	may modulate levels of hydrogenease-2	1	1.096	1.15246	1.06415	1	1.72189	1.94969	1.30649
	b2990	hybG	hydrogenase-2 operon protein: may effect maturation of large subunit of hydrogenase-2	1	0.921486	1.16408	1.13639	1	1.73931	1.76941	1.56913
	b2997	hybO	putative hydrogenase subunit	1	1.05069	0.992244	0.821244	1	1.99598	2.33306	1.12746
	b2725	hycA	transcriptional repression of hyc and hyp operons	1	1.06088	1.41508	0.928294	1	1.19659	2.04312	1.07799
	b2724	hycB	probable small subunit of hydrogenase-3, iron-sulfur protein	1	1.06434	1.00224	1.06758	1	1.10258	0.75323	0.696896
	b2723	hycC	membrane-spanning protein of hydrogenase 3	1	1.28255	1.42959	1.0912	1	1.04792	0.707224	0.825463
	b2722	hycD	membrane-spanning protein of hydrogenase 3	1	1.05245	1.0015	0.965762	1	1.07039	0.610976	0.644284
	b2721	hycE	large subunit of hydrogenase 3	1	1.25701	1.11574	1.18094	1	0.99192	0.816403	0.992452
	b2720	hycF	probable iron-sulfur protein of hydrogenase 3	1	1.07444	1.03819	0.961126	1	0.999827	0.847154	1.35365
	b2719	hycG	hydrogenase activity	1	1.28951	1.22236	1.24444	1	2.09332	1.48738	1.50101
	b2718	hycH	processing of large subunit	1	1.32353	1.27229	1.29572	1	1.52088	0.83652	0.997116
	b2717	hycI	protease involved in processing C-terminal end of the large subunit of hydrogenase 3	1	1.11954	1.3714	1.41044	1	1.79918	1.15305	0.983303
	b2713	hydN	involved in electron transport from formate to hydrogen, Fe-S centers	1	1.23383	1.26008	1.04226	1	2.38529	0.97379	0.914491
	b2481	hyfA	hydrogenase 4 Fe-S subunit	1	1.04797	1.24424	1.1505	1	1.20809	0.716274	1.31742
	b2482	hyfB	hydrogenase 4 membrane subunit	1	1.15443	1.06912	1.11935	1	1.06269	1.22709	0.728508
	b2483	hyfC	hydrogenase 4 membrane subunit	1	1.10243	1.05098	1.0222	1	1.16854	0.700846	0.835817
	b2484	hyfD	hydrogenase 4 membrane subunit	1	1.10991	1.16896	0.90945	1	0.922503	0.667042	0.868324
	b2485	hyfE	hydrogenase 4 membrane subunit	1	1.09939	1.20765	1.13456	1	1.25123	0.75474	0.820439
	b2486	hyfF	hydrogenase 4 membrane subunit	1	0.726861	1.04799	0.915217	1	1.04366	0.611685	0.877786
	b2487	hyfG	hydrogenase 4 subunit	1	0.905071	0.699733	0.636058	1	0.973823	1.0327	0.864183
	b2488	hyfH	hydrogenase 4 Fe-S subunit	1	0.937508	1.01255	1.12912	1	1.15954	1.32387	1.03493
	b2489	hyfI	hydrogenase 4 Fe-S subunit	1	0.968638	1.12365	1.37441	1	0.56564	0.609303	0.917307
	b2490	hyfJ	putative protein processing element	1	0.992267	1.28858	1.19128	1	1.08939	1.34354	3.09804
	b2491	hyfR	putative 2-component regulator, interaction with sigma 54	1	1.09088	1.28176	1.0632	1	1.29144	0.753052	1.30665
	b0508	hyi	glyoxylate-induced protein	1	1.23979	1.41486	1.3989	1	0.483595	0.588333	0.425462
	b2726	hypA	pleiotrophic effects on 3 hydrogenase isozymes	1	1.13895	1.13706	1.04058	1	3.31348	1.01081	1.05361
	b2727	hypB	guanine-nucleotide binding protein, functions as nickel donor for large subunit of hydrogenase 3	1	0.89424	1.34682	1.40269	1	3.76792	2.42772	1.14503
	b2728	hypC	pleiotrophic effects on 3 hydrogenase isozymes	1	0.990047	1.62069	1.71176	1	3.62459	2.91174	1.28666
	b2729	hypD	pleiotrophic effects on 3 hydrogenase isozymes	1	1.05263	2.03743	1.99587	1	4.11438	2.14579	1.52544
	b2730	hypE	plays structural role in maturation of all 3 hydrogenases	1	1.05006	1.53378	2.04727	1	3.05974	2.55523	1.619
	b2712	hypF	transcriptional regulatory protein	1	1.08209	1.16938	1.22076	1	2.18984	1.20746	1.12943
	b2873	hyuA	orf, hypothetical protein	1	0.847478	1.73706	0.989964	1	1.30609	0.831728	0.547895
	b0828	iaaA	putative asparaginase	1	0.970149	0.828898	1.01508	1	0.961082	1.56924	0.970352
	b4328	iadA	isoaspartyl dipeptidase	1	1.00964	1.33934	1.45649	1	1.11118	1.45828	1.8195
	b2753	iap	alkaline phosphatase isozyme conversion, aminopeptidase	1	1.11314	1.19398	1.10708	1	1.02626	1.3042	1.00062
	b3687	ibpA	heat shock protein	1	0.862703	1.08374	1.60143	1	1.727	1.19689	2.22363
	b3686	ibpB	heat shock protein	1	0.78142	0.7953	1.35341	1	1.2553	0.934513	1.10271
	b1136	icd	isocitrate dehydrogenase, specific for NADP+	1	0.920998	0.717931	0.580704	1	1.14293	1.17913	0.95429
	b4018	iclR	repressor of aceBA operon	1	0.753868	0.646416	0.650363	1	0.895644	0.786643	0.763459
	b2889	idi	putative enzyme	1	1.065	1.10806	1.50052	1	0.843902	0.650546	0.779848
	b4267	idnD	L-idonate dehydrogenase	1	1.03217	1.03325	0.804619	1	1.02615	0.694781	0.47851
	b4268	idnK	gluconate kinase, thermosensitive glucokinase	1	0.901545	1.22265	0.839177	1	1.34123	0.627108	2.06183
	b4266	idnO	5-keto-D-gluconate 5-reductase	1	1.08699	1.06454	0.897361	1	1.7277	1.15315	0.729951
	b4264	idnR	L-idonate transcriptional regulator	1	1.15166	0.960618	0.902873	1	0.873432	0.854337	1.03045
	b4265	idnT	L-idonate transporter	1	1.09763	1.44239	1.10286	1	0.890014	0.549281	0.654568
	b1712	ihfA	integration host factor	1	1.04498	0.854761	0.900361	1	0.970061	0.961746	0.842012
	b0912	ihfB	integration host factor	1	1.06697	0.823195	0.80891	1	1.13636	1.12482	0.911488
	b0026	ileS	isoleucine tRNA synthetase	1	1.01479	0.877872	0.909629	1	1.01354	1.42422	1.238
	b3772	ilvA	threonine deaminase	1	0.839862	1.01832	0.893926	1	1.16333	1.92721	1.25235
	b3671	ilvB	acetolactate synthase I,valine-sensitive, large subunit	1	0.859518	0.494425	0.398902	1	0.998582	0.937744	0.654431
	b3774	ilvC	ketol-acid reductoisomerase	1	0.770833	0.537495	0.359201	1	1.20531	1.73727	1.37578
	b3771	ilvD	dihydroxyacid dehydratase	1	0.878997	1.18943	1.10892	1	1.87799	3.37443	2.13389
	b3770	ilvE	branched-chain amino-acid aminotransferase	1	0.933421	1.20245	1.03527	1	1.45994	2.35822	1.75118
	b0078	ilvH	acetolactate synthase III, valine sensitive, small subunit	1	0.964751	0.690465	0.564371	1	0.98926	0.988612	0.800612
	b0077	ilvI	acetolactate synthase III, valine sensitive, large subunit	1	1.0439	0.852129	0.694841	1	0.929959	1.21409	1.15869
	b3769	ilvM	acetolactate synthase II, valine insensitive, small subunit	1	0.848213	2.17872	2.26904	1	2.86398	3.65097	2.13934
	b3670	ilvN	acetolactate synthase I, valine sensitive, small subunit	1	0.755601	0.431265	0.35334	1	1.00778	1.02083	0.668727
	b3773	ilvY	positive regulator for ilvC	1	0.955671	0.880205	0.962235	1	1.57898	1.57221	0.99262
	b0054	imp	organic solvent tolerance	1	0.920527	0.844967	0.944455	1	0.897083	1.06278	0.814439
	b2237	inaA	pH-inducible protein involved in stress response	1	0.966687	1.16876	1.16356	1	1.23832	1.07666	1.53075
	b0884	infA	protein chain initiation factor IF-1	1	0.640559	0.709617	0.690266	1	1.26391	1.58794	1.73578
	b3168	infB	protein chain initiation factor IF-2	1	0.79697	0.744085	0.617039	1	1.18129	1.62632	1.3513
	b1718	infC	protein chain initiation factor IF-3	1	0.929776	0.816404	0.719897	1	1.19727	1.04997	0.953891
	b4294	insA	IS1 protein InsA	1	0.732265	0.676785	0.665907	1	1.0978	0.863747	0.656642
	b0265	insA	IS1 protein InsA	1	0.72138	0.721337	0.700322	1	1.13497	0.872646	0.640505
	b0021	insB	IS1 protein InsB	1	0.79192	0.826193	0.846145	1	1.16267	0.948711	0.737357
	b0988	insB	IS1 protein InsB	1	0.866795	0.932489	0.933867	1	1.02558	0.921841	0.869896
	b1997	insC	IS2 hypothetical protein	1	1.13965	1.14347	1.29336	1	1.02523	1.15357	0.999219
	b0361	insD	IS2 hypothetical protein	1	0.981318	1.194	1.26216	1	0.859157	0.789112	0.889108
	b0298	insE	putative factor	1	0.884559	0.788942	0.862492	1	1.15171	1.22664	0.912427
	b0299	insF	IS3 putative transposase	1	0.976464	0.888201	0.825273	1	1.09216	0.945981	0.964829
	b4278	insG	IS4 hypothetical protein	1	1.05962	0.861133	1.09564	1	1.44543	1.12262	0.897363
	b2192	insH	IS5 transposase	1	0.746294	0.533745	0.450192	1	1.24949	0.910438	0.541245
	b1994	insH	IS5 transposase	1	0.765537	0.629097	0.527477	1	1.25189	0.871264	0.564708
	b1370	insH	IS5 transposase	1	0.780828	0.608549	0.539142	1	1.21178	0.882261	0.537487
	b0256	insI	IS30 transposase	1	0.994801	0.911882	0.879298	1	1.19719	1.18063	0.89857
	b3557	insJ	IS150 hypothetical protein	1	0.709899	0.923357	0.601196	1	1.02516	1.12688	1.31876
	b3558	insK	IS150 putative transposase	1	0.759096	1.0495	0.646826	1	1.57375	1.18533	0.752465
	b2394	insL	IS186 hypothetical protein	1	0.870608	0.743204	0.725874	1	1.03186	1.0562	1.16508
	b2622	intA	prophage CP4-57 integrase	1	1.07112	0.897961	0.990809	1	0.955564	1.18875	0.916673
	b4271	intB	prophage P4 integrase	1	1.15882	1.08921	0.947631	1	1.09841	0.877009	0.743732
	b0537	intD	prophage DLP12 integrase	1	0.986389	0.866253	0.752762	1	1.1721	1.03233	0.723901
	b1140	intE	prophage e14 integrase	1	0.941992	0.925941	1.0405	1	1.34236	1.02377	1.03694
	b0281	intF	putative phage integrase	1	1.07619	0.837084	1.06046	1	1.12823	0.839424	0.821758
	b1936	intG	orf, hypothetical protein	1	0.688412	0.61605	0.430593	1	0.521004	0.467666	0.534704
	b1579	intQ	putative transposase	1	0.944159	0.850779	0.781215	1	0.722234	0.729482	0.724575
	b1345	intR	putative transposase	1	0.894088	0.422716	0.361952	1	0.985179	0.876894	0.667489
	b2349	intS	putative prophage Sf6-like integrase	1	0.924814	0.875928	0.813611	1	0.856449	0.976439	1.38543
	b2442	intZ	putative prophage integrase	1	0.894858	0.954083	0.92093	1	0.760482	0.770474	0.988835
	b0382	iraP	orf, hypothetical protein	1	1.57916	2.72085	4.82003	1	1.03365	1.22062	2.12048
	b2528	iscA	putative regulator	1	0.95744	0.785647	0.812964	1	0.929319	1.02609	1.10659
	b2531	iscR	orf, hypothetical protein	1	1.05293	0.81124	0.743855	1	1.00974	0.923573	0.928602
	b2530	iscS	putative aminotransferase	1	0.959033	0.771639	0.659134	1	4.17259	4.03145	4.1401
	b2529	iscU	orf, hypothetical protein	1	1.03555	0.870073	0.744998	1	0.952039	0.978769	0.97356
	b2524	iscX	orf, hypothetical protein	1	0.901822	0.931365	0.923438	1	0.971748	1.42594	1.58943
	b0421	ispA	geranyltranstransferase	1	0.900889	1.03575	1.11	1	1.13942	1.17471	1.39295
	b3187	ispB	octaprenyl diphosphate synthase	1	0.963673	0.903769	1.03861	1	1.04679	1.20757	1.3974
	b2747	ispD	orf, hypothetical protein	1	1.00164	1.23803	1.2428	1	1.02351	1.4971	2.20136
	b1208	ispE	orf, hypothetical protein	1	0.995263	1.0393	1.22631	1	1.23582	1.47125	1.4752
	b2746	ispF	orf, hypothetical protein	1	1.07832	1.14051	1.04604	1	1.16936	1.61577	1.78757
	b2515	ispG	orf, hypothetical protein	1	0.946505	0.962857	1.01149	1	1.00788	1.37467	1.20709
	b0029	ispH	control of stringent response; involved in penicillin tolerance	1	0.749873	0.753702	0.797401	1	1.27425	1.64115	1.68869
	b0174	ispU	orf, hypothetical protein	1	0.860911	0.983374	0.884794	1	1.03768	0.80749	0.987983
	b0220	ivy	orf, hypothetical protein	1	1.52526	2.46174	4.23565	1	0.912655	1.12839	2.08578
	b1732	katE	catalase; hydroperoxidase HPII	1	2.06903	3.03868	6.23127	1	0.559707	0.739469	1.4123
	b3942	katG	catalase; hydroperoxidase HPI	1	0.99276	0.622392	0.60348	1	1.2706	0.753661	0.603807
	b3137	kbaY	tagatose-bisphosphate aldolase 2	1	1.0582	1.48224	0.900649	1	0.800619	0.544744	0.51185
	b3132	kbaZ	putative tagatose 6-phosphate kinase 2	1	0.774942	0.84995	0.725024	1	1.00625	0.443255	0.418486
	b3617	kbl	2-amino-3-ketobutyrate CoA ligase	1	1.50276	1.57458	2.59924	1	2.14421	1.72725	1.30633
	b1250	kch	putative potassium channel protein	1	1.17189	1.68539	2.56707	1	1.26946	1.2979	1.53054
	b3526	kdgK	ketodeoxygluconokinase	1	0.874286	0.635569	0.596258	1	1.27078	1.07935	0.707161
	b1827	kdgR	putative regulator	1	0.960612	0.946175	1.16534	1	1.57259	1.51363	1.20025
	b3909	kdgT	2-keto-3-deoxy-D-gluconate transport system	1	0.697065	1.00357	0.88062	1	0.761978	0.947793	0.612769
	b0698	kdpA	ATPase of high-affinity potassium transport system, A chain	1	1.12677	2.23985	2.22835	1	0.98119	0.761462	0.889876
	b0697	kdpB	ATPase of high-affinity potassium transport system, B chain	1	1.25977	2.2602	1.91401	1	0.808574	0.647499	0.895238
	b0696	kdpC	high-affinity potassium transport system	1	1.26782	2.02181	1.6953	1	1.21457	1.3999	1.02153
	b0695	kdpD	sensor for high-affinity potassium transport system	1	1.24118	1.44847	2.02173	1	0.800888	1.10677	0.958548
	b0694	kdpE	regulator of kdp operon	1	0.922022	1.00276	1.21018	1	1.02144	0.932151	1.20689
	b1215	kdsA	2-dehydro-3-deoxyphosphooctulonate aldolase	1	1.00503	0.832109	0.708467	1	1.12714	1.31158	1.24007
	b0918	kdsB	CTP:CMP-3-deoxy-D-manno-octulosonate transferase	1	0.913998	0.99245	0.96563	1	1.17892	1.47006	1.39184
	b3198	kdsC	orf, hypothetical protein	1	0.936536	0.808446	0.952643	1	1.11965	1.08486	1.17472
	b3197	kdsD	putative isomerase	1	1.04134	0.882672	1.04079	1	1.1298	1.23712	1.14554
	b2842	kduD	2-deoxy-D-gluconate 3-dehydrogenase	1	1.08644	1.05764	1.06754	1	1.2421	1.18381	1.86752
	b2843	kduI	homolog of pectin degrading enzyme 5-keto 4-deoxyuronate isomerase	1	1.04568	1.00087	1.05744	1	1.17536	1.0718	0.924469
	b0465	kefA	putative alpha helix protein	1	0.954294	0.854857	0.840044	1	0.991044	1.29882	1.07943
	b3350	kefB	K+ efflux; NEM-activable K+/H+ antiporter	1	1.09869	0.991668	1.13007	1	0.982816	1.36458	1.13848
	b0047	kefC	K+ efflux antiporter, glutathione-regulated	1	1.23	1.11785	1.23448	1	1.03323	0.983335	0.855119
	b0046	kefF	putative NAD	1	1.00014	0.968261	1.16226	1	0.469818	0.444819	1.21172
	b3351	kefG	putative NAD	1	0.907459	0.915569	1.04643	1	1.11852	1.46017	1.22012
	b2587	kgtP	alpha-ketoglutarate permease	1	1.02282	0.69915	0.70709	1	0.806068	0.65133	0.614364
	b1352	kilR	orf, hypothetical protein	1	1.12231	1.12724	1.1981	1	0.747912	0.434806	0.528479
	b4331	kptA	orf, hypothetical protein	1	1.0625	1.00832	1.05625	1	3.03413	1.49491	0.974532
	b0051	ksgA	S-adenosylmethionine-6-N,N-adenosyl	1	0.8554	1.02174	1.12745	1	1.03863	1.30438	1.62567
	b3747	kup	low affinity potassium transport system	1	0.876437	0.95541	0.833268	1	0.934579	0.773315	1.01939
	b0342	lacA	thiogalactoside acetyltransferase	1	1.05681	1.09344	0.932247	1	1.04704	1.05654	1.64737
	b0345	lacI	transcriptional repressor of the lac operon	1	0.912204	0.933266	1.0347	1	0.87967	0.48363	0.586174
	b0343	lacY	galactoside permease	1	1.22443	1.1596	1.16598	1	0.789898	0.681787	0.518126
	b0344	lacZ	beta-D-galactosidase	1	0.678035	0.673081	0.807993	1	1.5787	0.666475	1.62171
	b0230	lafU	putative motility protein	1	3.23107	1.0398	1.11919	1	1.19072	0.553527	0.864495
	b4036	lamB	phage lambda receptor protein; maltose high-affinity receptor	1	0.456393	0.224877	0.0646494	1	1.26768	0.731313	0.430723
	b1348	lar	restriction alleviation and modification enhancement	1	1.05181	0.803003	0.797161	1	0.843716	1.14073	0.391301
	b1192	ldcA	orf, hypothetical protein	1	1.07919	1.01853	1.85044	1	1.02574	1.26647	1.27185
	b0186	ldcC	lysine decarboxylase 2, constitutive	1	1.60117	1.71028	3.33216	1	0.600479	0.846785	1.32206
	b1380	ldhA	fermentative D-lactate dehydrogenase, NAD-dependent	1	1.08737	1.09326	1.54135	1	0.760885	0.641663	0.865807
	b2569	lepA	GTP-binding elongation factor, may be inner membrane protein	1	0.838786	0.72153	0.754779	1	1.1313	1.19305	0.928082
	b2568	lepB	leader peptidase	1	0.791884	0.746557	5.05703	1	0.996278	0.984832	1.09383
	b0074	leuA	2-isopropylmalate synthase	1	1.3269	1.35093	1.45055	1	0.778028	1.17056	1.04938
	b0073	leuB	3-isopropylmalate dehydrogenase	1	1.41333	1.11829	1.27558	1	0.887021	1.32591	1.16219
	b0072	leuC	3-isopropylmalate isomerase	1	1.50867	1.05009	1.19731	1	1.47555	2.36345	1.10992
	b0071	leuD	isopropylmalate isomerase subunit	1	1.42015	1.06215	1.08486	1	0.935857	1.13359	0.973577
	b1798	leuE	orf, hypothetical protein	1	1.13265	1.92864	2.51721	1	0.932106	1.02879	2.23575
	b0076	leuO	probable transcriptional activator for leuABCD operon	1	1.27404	1.18589	1.29281	1	0.967551	0.668602	0.601826
	b0642	leuS	leucine tRNA synthetase	1	1.04063	1.01296	0.98501	1	1.0452	1.31924	1.27269
	b4043	lexA	regulator for SOS	1	0.763993	0.733567	0.668057	1	1.41674	1.15178	0.769262
	b0229	lfhA	flagellar biosynthesis	1	0.890223	0.915908	0.858162	1	1.1782	0.73652	1.17177
	b2828	lgt	phosphatidylglycerol-prolipoprotein diacylglyceryl transferase; a major membrane phospholipid	1	0.901617	0.816448	0.801179	1	1.07753	1.23038	1.28869
	b1653	lhr	member of ATP-dependent helicase superfamily II	1	1.17299	1.23286	1.54508	1	1.00649	1.44672	1.00818
	b2411	ligA	DNA ligase	1	0.965728	0.982181	1.12016	1	1.04049	1.505	1.36652
	b3647	ligB	putative enzyme	1	0.909888	1.0819	0.954077	1	0.591135	0.521564	0.445078
	b0147	ligT	orf, hypothetical protein	1	0.99796	1.02568	1.19167	1	0.938848	1.10465	1.54961
	b0628	lipA	lipoate synthesis, sulfur insertion?	1	1.26917	1.60589	1.5749	1	1.0308	1.12687	0.971487
	b0630	lipB	protein of lipoate biosynthesis	1	0.948802	1.09553	1.21933	1	0.789787	0.94129	1.65392
	b1139	lit	phage T4 late gene expression; at locus of e14 element	1	1.04768	1.34498	1.70482	1	0.792334	1.21206	1.79537
	b3454	livF	ATP-binding component of leucine transport	1	0.735508	0.417548	0.278747	1	0.952535	0.708034	0.639545
	b3455	livG	ATP-binding component of high-affinity branched-chain amino acid transport system	1	0.716735	0.419791	0.280037	1	0.90545	0.790129	0.623994
	b3457	livH	high-affinity branched-chain amino acid transport system; membrane component	1	0.75302	0.423484	0.228224	1	0.865377	0.65405	0.535911
	b3460	livJ	high-affinity amino acid transport system; periplasmic binding protein	1	0.949118	0.500082	0.193415	1	1.00089	0.688558	0.541162
	b3458	livK	high-affinity leucine-specific transport system; periplasmic binding protein	1	0.697684	0.345039	0.196277	1	0.878122	0.757003	0.555949
	b3456	livM	high-affinity branched-chain amino acid transport	1	0.755661	0.446318	0.274819	1	0.954201	0.791945	0.654647
	b3605	lldD	L-lactate dehydrogenase	1	1.22402	1.03986	1.1302	1	1.08882	0.87919	0.814697
	b3603	lldP	L-lactate permease	1	0.781939	0.68863	0.685734	1	1.18097	0.65493	0.500037
	b3604	lldR	transcriptional regulator	1	0.968613	0.828258	1.02251	1	1.32303	0.815693	0.779886
	b0657	lnt	apolipoprotein N-acyltransferase, copper homeostasis protein, inner membrane	1	0.738221	0.621391	0.723047	1	0.962572	1.02288	1.1413
	b0891	lolA	periplasmic protein effects translocation of lipoproteins from inner membrane to outer	1	0.992294	0.892263	1.03308	1	1.08306	1.47079	1.24542
	b1209	lolB	an enzyme in main pathway of synthesis of 5-aminolevulinate, possibly glutamyl-tRNA dehydrogenase	1	0.987398	1.01001	1.09313	1	1.11915	1.39059	1.50281
	b1116	lolC	orf, hypothetical protein	1	0.858949	0.828127	0.775753	1	1.1865	1.10775	1.28313
	b1117	lolD	putative ATP-binding component of a transport system	1	0.886813	0.83532	0.72186	1	1.04512	1.14262	0.986976
	b1118	lolE	putative kinase	1	0.891586	0.904913	0.873079	1	0.933337	0.904133	0.833341
	b0439	lon	DNA-binding, ATP-dependent protease La; heat shock K-protein	1	0.91176	0.743414	0.656038	1	1.22085	1.21485	1.26572
	b0222	lpcA	phosphoheptose isomerase	1	0.990669	0.79546	0.723851	1	0.981629	1.10645	0.825093
	b0116	lpd	lipoamide dehydrogenase	1	0.945495	0.778254	0.674781	1	0.936117	1.20305	1.07285
	b4386	lplA	lipoate-protein ligase A	1	1.02327	0.840916	0.83094	1	1.31323	1.39414	1.14274
	b2835	lplT	putative resistance proteins	1	0.93707	0.931648	1.0549	1	0.984685	0.920687	0.860484
	b1677	lpp	murein lipoprotein	1	1.0884	0.913726	0.625015	1	1.59311	1.0765	1.37143
	b3200	lptA	orf, hypothetical protein	1	0.970387	0.79291	0.791402	1	1.2051	1.37647	1.16004
	b3201	lptB	putative ATP-binding component of a transport system	1	0.92893	0.737254	0.78609	1	1.08348	1.33656	1.24576
	b0181	lpxA	UDP-N-acetylglucosamine acetyltransferase; lipid A biosynthesis	1	0.967231	0.847574	0.865584	1	1.11597	1.13942	1.14364
	b0182	lpxB	tetraacyldisaccharide-1-P; lipid A biosynthesis, penultimate step	1	0.920135	0.991782	1.2216	1	0.950602	1.05212	1.21508
	b0096	lpxC	UDP-3-O-acyl N-acetylglucosamine deacetylase; lipid A biosynthesis	1	0.919771	0.886956	1.02554	1	1.0664	0.908119	0.946104
	b0179	lpxD	UDP-3-O-	1	0.96352	1.13976	1.15901	1	1.02054	1.27653	1.45833
	b0524	lpxH	orf, hypothetical protein	1	0.765693	0.652462	0.7667	1	1.10192	1.2675	1.41457
	b0915	lpxK	putative EC 1.2 enzyme	1	0.705225	0.722115	0.694945	1	0.881691	0.860484	0.982806
	b1054	lpxL	heat shock protein	1	0.75313	0.55115	0.510423	1	1.02571	1.0109	0.928267
	b1855	lpxM	suppressor of htrB, heat shock protein	1	0.893348	1.07953	1.412	1	0.992341	1.20517	1.35726
	b2378	lpxP	putative heat shock protein	1	0.545294	0.655242	0.642587	1	1.08214	0.871984	0.676114
	b2174	lpxT	orf, hypothetical protein	1	0.733401	0.655239	0.429606	1	1.19626	1.79693	2.08932
	b2289	lrhA	NADH dehydrogenase transcriptional regulator, LysR family	1	0.665098	0.371339	0.216082	1	1.28337	0.672928	0.374491
	b0889	lrp	regulator for leucine	1	0.985906	0.937852	0.709203	1	0.901664	0.92678	0.816803
	b0027	lspA	prolipoprotein signal peptidase	1	0.93051	0.789387	0.898905	1	0.887312	1.33726	1.21937
	b1513	lsrA	putative ATP-binding component of a transport system	1	1.1043	1.54216	1.29962	1	0.736005	0.821292	0.27506
	b1516	lsrB	putative LACI-type transcriptional regulator	1	1.11115	1.25965	1.14891	1	1.11257	0.681033	0.589046
	b1514	lsrC	putative transport system permease protein	1	0.856621	1.36545	1.0581	1	1.19034	0.447323	0.298323
	b1515	lsrD	putative transport system permease protein	1	0.925948	1.39142	1.12864	1	0.666388	0.384233	0.505545
	b1517	lsrF	orf, hypothetical protein	1	1.00999	0.960685	0.858461	1	1.11156	0.58489	0.496972
	b1518	lsrG	orf, hypothetical protein	1	1.01737	0.994521	0.871603	1	1.12361	0.622941	0.658811
	b1511	lsrK	putative kinase	1	0.825939	1.12325	0.896874	1	1.01389	0.603521	0.431872
	b1512	lsrR	putative transcriptional regulator, sorC family	1	1.02353	0.993331	0.936261	1	1.23608	0.801145	0.522744
	b0870	ltaE	putative arylsulfatase	1	1.23769	1.17971	1.90098	1	0.851465	1.01652	1.10068
	b2687	luxS	orf, hypothetical protein	1	1.2923	1.25217	1.72001	1	0.880133	1.10146	1.28327
	b2838	lysA	diaminopimelate decarboxylase	1	0.862686	0.964403	0.937087	1	1.3084	1.84115	1.87965
	b4024	lysC	aspartokinase III, lysine sensitive	1	0.829223	1.13442	0.7841	1	1.23226	1.93067	2.27898
	b2156	lysP	lysine-specific permease	1	0.581058	0.413269	0.232814	1	1.66082	2.67013	2.03237
	b2839	lysR	positive regulator for lys	1	1.09157	1.18489	1.21725	1	0.763124	1.23146	0.715582
	b2890	lysS	lysine tRNA synthetase, constitutive; suppressor of ColE1 mutation in primer RNA	1	0.896275	0.739496	0.714737	1	1.27939	1.68223	1.56023
	b4129	lysU	lysine tRNA synthetase, inducible; heat shock protein	1	0.976551	0.858202	1.12012	1	1.61714	1.27547	1.21452
	b3580	lyx	L-xylulose kinase, cryptic	1	1.14077	1.03395	0.742495	1	1.07377	0.653909	0.909773
	b0459	maa	putative transferase	1	0.860182	0.885762	0.96944	1	1.35569	0.88533	0.802259
	b0878	macA	putative membrane protein	1	1.07944	0.71464	0.76132	1	0.805547	0.682202	0.675852
	b0879	macB	putative ATP-binding component of a transport system	1	1.08192	0.848074	0.961557	1	0.963583	0.794999	0.66692
	b1479	maeA	NAD-linked malate dehydrogenase	1	0.956587	1.03037	1.09746	1	0.965623	2.10189	1.93402
	b2463	maeB	putative multimodular enzyme	1	0.996949	0.593513	0.518504	1	1.18183	0.871032	0.635009
	b0394	mak	possible NAGC-like transcriptional regulator	1	1.21251	1.01143	1.23038	1	0.919746	0.790917	0.795274
	b4034	malE	periplasmic maltose-binding protein; substrate recognition for transport and chemotaxis	1	0.52931	0.332277	0.127692	1	1.00408	0.416844	0.233877
	b4033	malF	part of maltose permease, periplasmic	1	0.62639	0.581097	0.399329	1	0.985406	0.396673	0.215539
	b4032	malG	part of maltose permease, inner membrane	1	0.800029	0.744259	0.656724	1	1.02515	0.376237	0.249811
	b1620	malI	repressor of malX and Y genes	1	0.711092	0.886617	0.810887	1	1.6972	1.40297	0.741217
	b4035	malK	ATP-binding component of transport system for maltose	1	0.466991	0.335071	0.147698	1	1.03266	0.520121	0.320773
	b4037	malM	periplasmic protein of mal regulon	1	0.548699	0.363537	0.219598	1	1.15111	0.371323	0.16113
	b3417	malP	maltodextrin phosphorylase	1	0.935512	0.780012	0.781904	1	1.04462	0.66266	0.573932
	b3416	malQ	4-alpha-glucanotransferase	1	0.857675	0.825492	0.926101	1	0.932625	0.530196	0.42399
	b3571	malS	alpha-amylase	1	0.857667	1.17396	1.07146	1	0.883301	0.277483	0.195754
	b3418	malT	positive regulator of mal regulon	1	0.731055	0.570818	0.407875	1	1.32943	0.871062	0.498943
	b1621	malX	PTS system, maltose and glucose-specific II ABC	1	0.953879	1.17344	1.00432	1	1.65542	1.65551	1.17882
	b1622	malY	enzyme that may degrade or block biosynthesis of endogenous mal inducer, probably aminotrasferase	1	1.13232	1.15207	1.2153	1	0.988823	1.01636	0.839097
	b0403	malZ	maltodextrin glucosidase	1	1.00054	0.895415	0.802161	1	0.969837	0.755662	0.69001
	b1613	manA	mannose-6-phosphate isomerase	1	1.00503	0.756081	0.825856	1	1.49681	1.78532	1.45523
	b1817	manX	PTS enzyme IIAB, mannose-specific	1	0.865584	0.885947	0.521077	1	2.3593	1.94828	1.2283
	b1818	manY	PTS enzyme IIC, mannose-specific	1	0.860914	0.834199	0.506452	1	2.34581	1.8186	1.49232
	b1819	manZ	PTS enzyme IID, mannose-specific	1	0.827271	0.720204	0.455608	1	2.18529	1.48784	1.31727
	b1387	maoC	putative aldehyde dehydrogenase	1	1.22989	1.59974	1.45339	1	1.25938	0.347822	0.353013
	b0168	map	methionine aminopeptidase	1	0.863492	0.900081	0.808294	1	1.11887	1.59031	1.68349
	b1531	marA	multiple antibiotic resistance; transcriptional activator of defense systems	1	0.894732	0.907505	0.945942	1	1.20988	1.40674	1.79679
	b1532	marB	multiple antibiotic resistance protein	1	1.16142	1.09621	1.21506	1	0.617553	1.2208	1.21339
	b1529	marC	orf, hypothetical protein	1	1.11792	1.29486	1.645	1	0.915568	0.812162	1.12953
	b1530	marR	multiple antibiotic resistance protein; repressor of mar operon	1	0.952361	1.04326	1.04566	1	2.84951	2.30564	1.53434
	b0294	matA	putative regulator	1	0.989911	1.20641	1.02684	1	0.713437	1.29567	1.4313
	b0293	matB	orf, hypothetical protein	1	1.10409	0.979162	0.600182	1	0.812058	1.34878	1.51999
	b0292	matC	orf, hypothetical protein	1	0.937347	1.35298	1.05072	1	1.0618	0.752726	1.9973
	b2781	mazG	orf, hypothetical protein	1	0.904225	0.956862	0.988474	1	1.28283	1.42759	1.34099
	b1159	mcrA	restriction of DNA at 5-methylcytosine residues; at locus of e14 element	1	0.90986	0.89614	0.914689	1	0.722101	0.486426	0.481014
	b4346	mcrB	component of McrBC 5-methylcytosine restriction system	1	0.82192	0.524578	0.405537	1	1.67636	1.55195	1.11355
	b4345	mcrC	component of McrBC 5-methylcytosine restriction system, expands range of sequences restricted	1	1.05481	0.935607	0.735607	1	1.3675	1.9834	1.13384
	b3028	mdaB	modulator of drug activity B	1	1.01661	0.869764	0.935912	1	1.37162	1.97496	1.87016
	b3236	mdh	malate dehydrogenase	1	1.05384	0.698438	0.61705	1	1.18265	1.28349	1.10056
	b0448	mdlA	ATP-binding component of a transport system	1	0.948928	1.01468	1.08058	1	0.992473	0.995705	1.12227
	b0449	mdlB	putative ATP-binding component of a transport system	1	0.795442	0.880061	0.840895	1	1.06134	1.29848	0.981691
	b4359	mdoB	phosphoglycerol transferase I	1	0.706833	0.521976	0.47616	1	1.17731	0.74252	0.438167
	b1047	mdoC	orf, hypothetical protein	1	0.730458	0.723471	0.612156	1	1.14794	0.914682	0.527548
	b1424	mdoD	putative glycoprotein	1	0.866939	0.848204	0.682031	1	0.962514	0.830718	0.720759
	b1048	mdoG	periplasmic glucans biosynthesis protein	1	0.938624	0.787975	0.805054	1	1.33596	1.21522	1.0692
	b1049	mdoH	membrane glycosyltransferase; synthesis of membrane-derived oligosaccharide	1	0.786456	0.793658	0.6789	1	0.996094	1.16351	1.05286
	b2074	mdtA	putative membrane protein	1	1.08163	1.13196	1.49854	1	0.612344	0.735195	0.982902
	b2075	mdtB	orf, hypothetical protein	1	1.07896	1.08812	1.3905	1	0.710325	1.03951	0.647372
	b2076	mdtC	orf, hypothetical protein	1	1.16815	1.14715	1.51959	1	0.714238	0.73411	0.706684
	b2077	mdtD	putative transport protein	1	1.02995	1.21307	1.03579	1	0.725522	1.28435	0.653163
	b3513	mdtE	putative membrane protein	1	1.18685	8.34898	20.0823	1	0.928508	0.64603	7.38607
	b3514	mdtF	putative transport system permease protein	1	1.2017	4.26115	8.97747	1	0.846939	1.10408	6.05005
	b1053	mdtG	putative transport protein	1	0.758183	1.01856	0.992879	1	1.25223	1.24811	2.89882
	b1065	mdtH	orf, hypothetical protein	1	1.24947	1.51439	1.54591	1	1.68089	2.07761	1.32125
	b1599	mdtI	possible chaperone	1	0.823804	0.963396	0.880178	1	1.02699	1.14648	1.67992
	b1600	mdtJ	possible chaperone	1	0.850736	1.00632	0.891589	1	1.1317	1.34649	2.24137
	b1663	mdtK	putative transport protein	1	1.11125	0.869557	0.841585	1	1.26613	1.03232	0.850281
	b3710	mdtL	putative transport protein	1	0.843137	1.1686	1.07539	1	0.86111	0.825218	0.744857
	b4337	mdtM	putative transport protein	1	0.840963	1.19034	1.34769	1	1.55831	0.659544	0.570444
	b4082	mdtN	putative membrane protein	1	0.753868	1.11091	0.533447	1	1.39036	0.707832	1.07914
	b4081	mdtO	putative enzyme	1	0.944436	1.07395	0.913344	1	1.764	0.504491	0.690244
	b4080	mdtP	putative enzyme	1	1.16445	0.992678	0.998411	1	1.43674	0.661168	1.06862
	b2139	mdtQ	orf, hypothetical protein	1	1.58355	1.03871	0.866697	1	1.53524	0.590846	0.870639
	b4119	melA	alpha-galactosidase	1	1.09381	1.1417	1.15714	1	1.402	0.753308	0.649986
	b4120	melB	melibiose permease II	1	0.655943	0.823145	0.641038	1	1.09106	0.639457	0.443584
	b4118	melR	regulator of melibiose operon	1	0.817888	0.865693	0.809509	1	1.75968	1.62199	0.665208
	b3930	menA	1,4-dihydroxy-2-naphthoate --> dimethylmenaquinone	1	0.835711	0.737945	0.653747	1	1.15131	0.921484	1.16043
	b2262	menB	dihydroxynaphtoic acid synthetase	1	1.01337	0.96483	1.13883	1	1.1445	1.58397	1.37871
	b2261	menC	o-succinylbenzoyl-CoA synthase; conversion of chorismate to 2-o-succinylbenzoyl-CoA	1	1.04115	0.981322	1.20235	1	1.05538	1.25395	1.25278
	b2264	menD	2-oxoglutarate decarboxylase; SHCHC synthase	1	0.814559	0.836851	0.984744	1	1.4162	2.19755	1.13777
	b2260	menE	o-succinylbenzoate-CoA ligase	1	0.886122	0.915983	1.15183	1	1.33926	2.0549	1.4544
	b2265	menF	isochorismate hydroxymutase 2, menaquinone biosynthesis	1	1.01069	1.02947	1.81088	1	0.825439	0.931411	1.42347
	b2328	mepA	murein DD-endopeptidase, penicillin-insensitive	1	0.95548	0.93148	0.880613	1	1.00251	1.42999	1.46867
	b4013	metA	homoserine transsuccinylase	1	0.929816	1.1127	1.99471	1	0.346538	0.174433	0.468618
	b3939	metB	cystathionine gamma-synthase	1	1.10788	0.952684	1.00266	1	0.532691	0.367054	0.863589
	b3008	metC	cystathionine beta-lyase	1	1.01544	1.13049	1.31141	1	0.747634	0.74126	0.847991
	b3829	metE	tetrahydropteroyltriglutamate methyltransferase	1	0.753382	0.760208	0.472469	1	1.34257	2.23435	2.05022
	b3941	metF	5,10-methylenetetrahydrofolate reductase	1	0.834241	0.798786	0.819166	1	0.682597	0.462356	0.811591
	b2114	metG	methionine tRNA synthetase	1	0.873668	0.594304	0.699066	1	1.06899	1.21731	1.24318
	b4019	metH	B12-dependent homocysteine-N5-methyltetrahydrofolate transmethylase, repressor of metE and metF	1	0.884599	0.863702	0.875608	1	0.824704	1.00872	0.826441
	b0198	metI	putative transport system permease protein	1	0.754465	0.692768	0.73452	1	0.781706	0.653659	0.706015
	b3938	metJ	repressor of all met genes but metF	1	0.956848	1.03825	1.32523	1	1.21887	0.933062	1.15894
	b2942	metK	methionine adenosyltransferase 1	1	0.908837	1.03119	1.85745	1	0.717205	0.753402	1.46275
	b3940	metL	aspartokinase II and homoserine dehydrogenase II	1	0.845491	0.875115	0.710081	1	0.528204	0.679294	0.719175
	b0199	metN	ATP-binding component of a transporter	1	0.92355	0.891518	1.24332	1	0.599851	0.407161	0.863188
	b0197	metQ	putative lipoprotein	1	0.814013	0.70944	0.509262	1	0.830348	0.725478	0.571521
	b3828	metR	regulator for metE and metH	1	1.13952	1.20016	1.97851	1	0.457193	0.200984	0.634986
	b1114	mfd	transcription-repair coupling factor; mutation frequency decline	1	0.985476	1.14346	1.32012	1	1.024	1.67149	1.23412
	b2149	mglA	ATP-binding component of methyl-galactoside transport and galactose taxis	1	0.601391	0.418372	0.244922	1	0.915715	0.485351	0.233182
	b2150	mglB	galactose-binding transport protein; receptor for galactose taxis	1	0.648704	0.338485	0.190243	1	0.836559	0.349787	0.201874
	b2148	mglC	methyl-galactoside transport and galactose taxis	1	0.677627	0.66371	0.527662	1	0.877292	0.452341	0.254154
	b0963	mgsA	methylglyoxal synthase	1	0.977193	0.74037	0.707975	1	1.60801	1.28708	0.82973
	b4242	mgtA	Mg2+ transport ATPase, P-type 1	1	0.677942	0.58579	0.563084	1	0.986214	0.840757	0.852617
	b0347	mhpA	3-	1	0.969372	1.26278	1.07282	1	1.69095	0.411869	0.896646
	b0348	mhpB	2,3-dihydroxyphenylpropionate 1,2-dioxygenase	1	1.03718	1.04203	0.69892	1	1.01974	1.11025	0.865153
	b0349	mhpC	2-hydroxy-6-ketonona-2,4-dienedioic acid hydrolase	1	1.13369	0.895793	0.727049	1	1.04018	1.025	0.734828
	b0350	mhpD	2-keto-4-pentenoate hydratase	1	1.05224	0.895983	0.617484	1	1.39521	1.15201	0.714596
	b0352	mhpE	4-hydroxy-2-ketovalerate aldolase	1	1.1309	0.935001	0.852042	1	1.39711	1.41129	0.969903
	b0351	mhpF	acetaldehyde dehydrogenase	1	1.02737	0.801701	0.80418	1	0.979894	1.23985	1.0167
	b0346	mhpR	transcriptional regulator for mhp operon	1	1.31032	1.14344	1.22117	1	0.830435	0.459661	0.373124
	b0353	mhpT	putative transport protein	1	1.09101	0.90833	1.12579	1	1.25381	1.05401	0.670382
	b4171	miaA	delta	1	1.0537	0.920563	1.03733	1	1.10128	1.12715	1.11219
	b0661	miaB	orf, hypothetical protein	1	0.878984	0.806427	0.812551	1	1.31129	1.58944	1.76316
	b1176	minC	cell division inhibitor, inhibits ftsZ ring formation	1	1.19762	1.39224	1.49127	1	0.993459	1.33905	1.33163
	b1175	minD	cell division inhibitor, a membrane ATPase, activates minC	1	1.19392	1.19374	1.02112	1	1.11276	1.30873	1.13834
	b1174	minE	cell division topological specificity factor, reverses MinC inhibition of ftsZ ring formation	1	1.13675	0.967656	0.940229	1	1.07741	1.30075	1.07474
	b3742	mioC	initiation of chromosome replication	1	0.777045	0.682958	0.696821	1	1.03681	0.83584	1.21685
	b1782	mipA	orf, hypothetical protein	1	0.897163	0.604173	0.496397	1	1.32875	1.3015	1.53002
	b2127	mlrA	putative transcriptional regulator	1	1.78924	2.47187	4.47099	1	0.735533	0.611113	0.696474
	b2813	mltA	membrane-bound lytic murein transglycosylase A	1	0.885706	1.12091	1.06313	1	0.954629	0.963782	1.50718
	b2701	mltB	membrane-bound lytic murein transglycosylase B	1	0.881701	0.836231	1.36132	1	1.04626	0.988167	1.6435
	b2963	mltC	membrane-bound lytic murein transglycosylase C	1	0.702198	0.632279	0.61604	1	1.23049	1.35489	1.12393
	b0211	mltD	transcriptional regulator for nitrite reductase	1	0.639442	0.587177	0.538577	1	0.772023	0.500823	0.599429
	b0261	mmuM	putative enzyme	1	0.918823	0.923063	1.0146	1	0.73775	0.640366	0.561839
	b0260	mmuP	putative amino acid/amine transport protein	1	0.932531	0.877707	0.89066	1	0.527766	0.530751	0.958091
	b0731	mngA	protein modification enzyme, induction of ompC	1	0.913134	1.20101	1.01239	1	1.83937	1.1145	0.929773
	b0732	mngB	putative sugar hydrolase	1	0.663476	0.826933	0.808281	1	1.04679	0.748435	0.542617
	b0730	mngR	transcriptional regulator of succinylCoA synthetase operon	1	0.936384	0.870073	0.690296	1	1.0795	1.32451	0.958115
	b1133	mnmA	orf, hypothetical protein	1	0.795759	0.788951	0.818088	1	1.00136	1.17684	1.54279
	b2324	mnmC	putative peptidase	1	1.01677	0.985186	1.13813	1	1.47644	1.37017	1.47414
	b3706	mnmE	GTP-binding protein in thiophene and furan oxidation	1	0.998627	1.11377	1.12298	1	0.923566	1.17342	1.13291
	b3741	mnmG	glucose-inhibited division; chromosome replication?	1	0.751595	0.65924	0.624728	1	1.36154	1.70735	1.60495
	b2392	mntH	putative transport system permease	1	0.948654	1.11855	1.52832	1	1.01376	1.36305	1.18734
	b0817	mntR	putative toxin	1	0.966744	1.22513	1.16346	1	0.937222	0.844477	1.10946
	b0781	moaA	molybdopterin biosynthesis, protein A	1	1.26746	1.33673	2.01638	1	1.43561	39.3854	1.69798
	b0782	moaB	molybdopterin biosynthesis, protein B	1	1.55894	1.26958	2.12549	1	1.94065	1.58207	1.86273
	b0783	moaC	molybdopterin biosynthesis, protein C	1	1.54179	1.56007	2.1247	1	1.65006	1.47144	1.7544
	b0784	moaD	molybdopterin biosynthesis	1	1.51209	1.4897	2.16408	1	1.64004	1.41691	1.80365
	b0785	moaE	molybdopterin converting factor, subunit 2	1	1.33671	1.50667	1.94443	1	1.71477	1.58628	1.70981
	b3857	mobA	molybdopterin ---> molybdopterin-guanine dinucleotide, protein Ar	1	1.23399	1.09975	1.27314	1	1.18896	1.15531	0.753963
	b3856	mobB	molybdopterin-guanine dinucleotide biosynthesis protein B	1	1.05886	1.10985	1.23379	1	1.16487	1.08837	1.0521
	b0763	modA	molybdate-binding periplasmic protein; permease	1	0.950327	0.47675	0.152612	1	1.18124	0.907708	0.540955
	b0764	modB	molybdate transport permease protein	1	0.88127	0.472379	0.177746	1	1.17939	0.88668	0.574317
	b0765	modC	ATP-binding component of molybdate transport	1	0.936359	0.393472	0.171512	1	1.20678	0.814493	0.495932
	b0761	modE	molybdate uptake regulatory protein	1	0.88479	0.712703	0.711624	1	1.25341	1.25603	0.959169
	b0760	modF	ATP-binding component of molybdate transport system	1	1.06019	0.943237	0.817556	1	0.946343	1.35138	1.16015
	b0827	moeA	molybdopterin biosynthesis	1	1.01107	0.935966	0.945223	1	0.959992	1.14284	1.09189
	b0826	moeB	molybdopterin biosynthesis	1	0.918189	0.970415	1.00026	1	0.790263	0.998878	1.0027
	b0009	mog	required for the efficient incorporation of molybdate into molybdoproteins	1	0.769161	0.670302	0.854136	1	1.36153	1.30696	1.43504
	b1420	mokB	orf, hypothetical protein	1	0.780033	0.579931	0.52918	1	1.36007	0.446133	0.379455
	b0018	mokC	Gef protein interferes with membrane function when in excess	1	1.10103	1.20162	1.27277	1	2.69729	1.46549	0.661748
	b1890	motA	proton conductor component of motor; no effect on switching	1	0.829492	0.371365	0.0219827	1	0.942039	0.757409	0.526203
	b1889	motB	enables flagellar motor rotation, linking torque machinery to cell wall	1	0.76935	0.338289	0.0291658	1	0.955842	0.881683	0.562768
	b1326	mpaA	putative carboxypeptidase	1	1.041	0.917499	0.996058	1	1.4727	1.54386	1.21339
	b4233	mpl	putative ligase	1	0.8617	0.835558	0.753031	1	1.15614	1.28165	1.48764
	b1329	mppA	putative transport periplasmic protein	1	0.981111	0.89834	0.767648	1	1.08601	0.607271	0.336742
	b2684	mprA	regulator of plasmid mcrB operon	1	0.839445	0.875537	0.887733	1	1.03412	1.92917	2.0385
	b2210	mqo	orf, hypothetical protein	1	1.50742	2.24854	2.14299	1	1.01716	2.52092	3.44631
	b3022	mqsR	orf, hypothetical protein	1	1.11273	1.07926	1.08459	1	0.709464	0.883213	0.566321
	b0082	mraW	putative apolipoprotein	1	1.24302	1.27911	1.44559	1	1.23335	1.35379	1.54351
	b0087	mraY	phospho-N-acetylmuramoyl-pentapeptide transferase?	1	0.938138	0.974932	1.02097	1	1.39779	1.70993	1.82953
	b0081	mraZ	orf, hypothetical protein	1	1.14182	1.25703	1.56527	1	1.2783	1.56731	1.51008
	b3396	mrcA	peptidoglycan synthetase; penicillin-binding protein 1A	1	0.745022	0.645492	0.616043	1	1.13048	1.2082	1.31438
	b0149	mrcB	peptidoglycan synthetase; penicillin-binding protein 1B	1	0.86127	0.745877	0.882724	1	0.962327	1.0839	1.00326
	b0635	mrdA	cell elongation, e phase; peptidoglycan synthetase; penicillin-binding protein 2	1	0.743547	0.753382	0.843828	1	1.19614	1.38276	1.57006
	b0634	mrdB	rod shape-determining membrane protein; sensitivity to radiation and drugs	1	0.806507	0.855538	0.946758	1	0.930007	1.23979	1.23693
	b3251	mreB	regulator of ftsI, penicillin binding protein 3, septation function	1	0.839006	0.748721	0.767105	1	0.935571	1.04748	1.26061
	b3250	mreC	rod shape-determining protein	1	0.733536	0.777567	0.712051	1	0.858005	1.04288	1.25326
	b3249	mreD	rod shape-determining protein	1	0.826376	0.948725	1.10968	1	1.02167	1.42798	1.8413
	b2113	mrp	putative ATPase	1	1.0116	1.02915	0.914047	1	1.17768	1.48697	1.35502
	b4351	mrr	restriction of methylated adenine	1	1.05537	0.786265	0.784072	1	1.17303	1.01888	0.827121
	b0914	msbA	ATP-binding transport protein; multicopy suppressor of htrB	1	0.874464	0.725047	0.636051	1	1.01718	1.01464	0.863543
	b3291	mscL	mechanosensitive channel	1	1.23442	0.890655	0.819555	1	0.992352	1.3683	1.29909
	b2924	mscS	putative transport protein	1	1.71844	2.46684	3.27244	1	1.26924	3.07544	4.10008
	b4219	msrA	peptide methionine sulfoxide reductase	1	1.35844	1.33415	1.68427	1	0.738478	0.79551	0.870874
	b1778	msrB	orf, hypothetical protein	1	0.976997	0.895249	0.796507	1	0.925224	0.910547	0.734744
	b1051	msyB	acidic protein suppresses mutants lacking function of protein export	1	1.9655	1.82448	2.9144	1	0.618653	0.61957	0.985393
	b1976	mtfA	orf, hypothetical protein	1	0.846417	0.711577	0.791407	1	0.935673	0.478358	0.256197
	b3208	mtgA	putative peptidoglycan enzyme	1	1.09945	1.02048	1.08576	1	1.13948	1.00771	1.06859
	b3599	mtlA	PTS system, mannitol-specific enzyme IIABC components	1	5.12919	0.894248	0.919651	1	1.24982	0.795572	0.867113
	b3600	mtlD	mannitol-1-phosphate dehydrogenase	1	1.17554	1.18706	1.52986	1	1.19156	0.926779	1.27352
	b3601	mtlR	repressor for mtl	1	1.00159	0.926421	1.33151	1	1.03018	0.515858	1.07024
	b0159	mtn	orf, hypothetical protein	1	1.10706	0.986101	0.881445	1	1.08012	1.11358	1.25511
	b3161	mtr	tryptophan-specific transport protein	1	0.668305	0.841986	0.671533	1	0.726069	0.575477	0.78741
	b3068	mug	orf, hypothetical protein	1	1.19955	0.926792	1.0018	1	1.11967	1.16692	0.981898
	b0924	mukB	kinesin-like cell division protein involved in chromosome partitioning	1	0.966536	0.857866	0.765159	1	1.02176	1.10567	0.940822
	b0923	mukE	orf, hypothetical protein	1	0.932489	0.807574	0.85645	1	1.08378	1.22865	1.07521
	b0922	mukF	mukF protein	1	0.944051	0.893088	0.886314	1	1.12255	1.22149	1.16086
	b3189	murA	first step in murein biosynthesis;UDP-N-glucosamine 1-carboxyvinyltransferase	1	0.821402	0.574813	0.523564	1	1.20216	1.20992	0.989583
	b3972	murB	UDP-N-acetylenolpyruvoylglucosamine reductase	1	1.00682	1.03954	1.0264	1	1.36603	1.30737	1.27822
	b0091	murC	L-alanine adding enzyme, UDP-N-acetyl-muramate:alanine ligase	1	0.981292	0.986031	1.01528	1	1.48204	1.75139	1.54286
	b0088	murD	UDP-N-acetylmuramoylalanine-D-glutamate ligase	1	0.995081	1.02677	1.04912	1	1.21539	1.33648	1.31398
	b0085	murE	meso-diaminopimelate-adding enzyme	1	1.23972	1.42386	1.57683	1	1.41849	2.26217	2.44599
	b0086	murF	D-alanine:D-alanine-adding enzyme	1	1.04773	1.11073	1.19385	1	1.39959	1.79643	1.74078
	b0090	murG	UDP-N-acetylglucosamine:N-acetylmuramyl-	1	1.01701	1.07621	1.08571	1	1.39117	1.49909	1.52663
	b3967	murI	glutamate racemase, required for biosynthesis of D-glutamate and peptidoglycan	1	0.913363	0.869719	0.966791	1	2.7837	2.9662	1.56096
	b2429	murP	putative PTS enzyme II	1	1.12748	1.0875	1.10572	1	1.19947	0.92996	0.498448
	b2428	murQ	putative regulator	1	1.12495	0.90425	0.901246	1	1.40131	0.9972	0.601959
	b2831	mutH	methyl-directed mismatch repair	1	0.867611	0.996418	0.899161	1	1.44513	1.35769	0.875215
	b4170	mutL	enzyme in methyl-directed mismatch repair	1	1.07672	1.25967	1.49317	1	1.39596	1.82192	1.48718
	b3635	mutM	formamidopyrimidine DNA glycosylase	1	0.80838	0.894121	0.774676	1	1.0613	1.01904	1.36481
	b2733	mutS	methyl-directed mismatch repair	1	0.842197	0.632314	0.454293	1	1.07347	1.34147	1.05181
	b0099	mutT	7,8-dihydro-8-oxoguanine-triphosphatase, prefers dGTP, causes AT-GC transversions	1	0.81837	0.839348	0.722931	1	1.00136	0.994545	1.26841
	b2961	mutY	adenine glycosylase; G.C --> T.A transversions	1	0.917751	0.883633	0.913508	1	1.2388	1.40607	1.65538
	b1988	nac	nitrogen assimilation control protein	1	0.919797	1.04918	1.01279	1	0.568225	0.549118	0.58338
	b0750	nadA	quinolinate synthetase, A protein	1	0.940004	1.2297	1.54322	1	0.917135	1.39014	1.50695
	b2574	nadB	quinolinate synthetase, B protein	1	0.83866	1.12565	1.20817	1	0.547905	1.63785	1.85104
	b0109	nadC	quinolinate phosphoribosyltransferase	1	0.946697	0.81249	0.920738	1	1.09955	1.12925	1.12483
	b0639	nadD	orf, hypothetical protein	1	0.833767	0.896506	1.15593	1	1.15632	1.20324	1.14007
	b1740	nadE	NAD synthetase, prefers NH3 over glutamine	1	1.06846	0.833175	0.938516	1	0.828775	1.33759	1.17531
	b2615	nadK	orf, hypothetical protein	1	0.949788	0.932059	0.962819	1	0.919676	1.0469	0.808858
	b4390	nadR	probable nadAB transcriptional regulator	1	1.03816	1.02027	1.30072	1	0.895294	0.951687	0.982575
	b0677	nagA	N-acetylglucosamine-6-phosphate deacetylase	1	1.1352	1.10393	1.36869	1	1.04924	1.07644	1.02266
	b0678	nagB	glucosamine-6-phosphate deaminase	1	1.0476	1.08722	1.46543	1	1.40586	1.48581	1.0137
	b0676	nagC	transcriptional repressor of nag	1	0.9032	0.92487	1.05174	1	1.09452	1.31355	1.01161
	b0675	nagD	N-acetylglucosamine metabolism	1	0.965161	0.927735	0.97634	1	1.04977	1.05416	1.26937
	b0679	nagE	PTS system, N-acetylglucosamine-specific enzyme IIABC	1	0.816383	0.59133	0.454838	1	1.0614	0.621922	0.445181
	b1119	nagK	putative NAGC-like transcriptional regulator	1	0.97744	0.894276	0.915474	1	0.957124	1.02115	0.820782
	b1107	nagZ	orf, hypothetical protein	1	1.20814	1.19297	1.78002	1	0.91876	1.31316	1.36692
	b3225	nanA	N-acetylneuraminate lyase	1	0.807979	0.844344	0.735418	1	0.825357	0.623916	0.519083
	b4311	nanC	orf, hypothetical protein	1	1.05286	0.937315	0.971491	1	0.902864	0.53302	0.79524
	b3223	nanE	putative enzyme	1	1.37236	1.17996	1.47995	1	1.13763	0.519653	0.404149
	b3222	nanK	putative NAGC-like transcriptional regulator	1	1.18639	1.06969	1.51916	1	0.95227	0.676871	0.630397
	b4310	nanM	orf, hypothetical protein	1	1.85064	1.46164	1.99941	1	0.854274	0.916922	0.919957
	b3226	nanR	putative FADA-type transcriptional regulator	1	0.913126	0.786186	0.809839	1	0.875974	1.11522	0.802361
	b3224	nanT	sialic acid transporter	1	1.12686	1.2945	1.16658	1	0.981891	0.485611	0.301256
	b2206	napA	probable nitrate reductase 3	1	0.482846	0.208603	0.146007	1	1.05351	0.904816	0.355309
	b2203	napB	cytochrome c-type protein	1	0.389023	0.264793	0.181096	1	1.12971	0.725599	0.43486
	b2202	napC	cytochrome c-type protein	1	0.446577	0.384841	0.322462	1	1.29547	1.04196	0.624333
	b2207	napD	orf, hypothetical protein	1	0.661142	0.304111	0.199615	1	1.13915	1.1398	0.641806
	b2208	napF	ferredoxin-type protein: electron transfer	1	0.57693	0.185529	0.13348	1	1.41711	1.15709	0.512865
	b2205	napG	ferredoxin-type protein: electron transfer	1	0.47855	0.24187	0.189051	1	1.08781	0.764139	0.408058
	b2204	napH	ferredoxin-type protein: electron transfer	1	0.408345	0.273532	0.186063	1	1.31181	0.914303	0.520976
	b1224	narG	nitrate reductase 1, alpha subunit	1	0.475014	0.814298	1.51496	1	2.65932	4.93747	0.774196
	b1225	narH	nitrate reductase 1, beta subunit	1	0.399905	0.66738	1.27387	1	1.1226	1.52778	0.758505
	b1227	narI	nitrate reductase 1, cytochrome b	1	0.993268	1.01771	0.935625	1	1.16338	1.26113	1.05579
	b1226	narJ	nitrate reductase 1, delta subunit, assembly function	1	0.342913	0.49029	0.851097	1	0.702128	0.824153	0.580617
	b1223	narK	nitrite extrusion protein	1	0.680085	0.587472	1.06274	1	1.037	1.48073	0.608166
	b1221	narL	pleiotrophic regulation of anaerobic respiration: response regulator for nar, frd, dms and tor genes	1	0.883117	0.839286	1.0183	1	1.06388	1.98638	1.35887
	b2193	narP	nitrate/nitrite response regulator	1	0.926419	0.810436	0.594869	1	1.1346	1.08946	0.829733
	b2469	narQ	sensor for nitrate reductase system, protein histidine kinase	1	1.05791	0.862062	0.884801	1	1.47186	1.12971	1.15378
	b1469	narU	nitrite extrusion protein 2	1	1.57427	1.82705	2.26618	1	0.648056	0.527611	0.739578
	b1465	narV	cryptic nitrate reductase 2, gamma subunit	1	1.39526	1.62684	1.81008	1	0.85395	0.71389	0.749269
	b1466	narW	cryptic nitrate reductase 2, delta subunit, assembly function	1	1.22273	1.58577	1.95793	1	1.04958	0.846949	0.77274
	b1222	narX	nitrate/nitrate sensor, histidine protein kinase acts on NarL regulator	1	0.804486	0.803547	0.928929	1	0.838018	1.57955	1.57873
	b1467	narY	cryptic nitrate reductase 2, beta subunit	1	1.15334	1.26445	1.75807	1	0.75725	0.790305	0.63799
	b1468	narZ	cryptic nitrate reductase 2, alpha subunit	1	1.43447	1.50603	2.12372	1	0.818719	0.495405	0.805522
	b1109	ndh	respiratory NADH dehydrogenase	1	0.743238	0.58696	0.52348	1	2.58656	2.16253	0.871969
	b2518	ndk	nucleoside diphosphate kinase	1	0.674535	0.444619	0.295969	1	1.2295	0.934501	1.34428
	b0714	nei	endonuclease VIII and DNA N-glycosylase with an AP lyase activity	1	1.02842	1.05893	1.64768	1	1.22452	1.83029	2.32892
	b1650	nemA	N-ethylmaleimide reductase	1	1.07533	0.724095	0.756247	1	1.11613	1.22462	1.12834
	b3662	nepI	putative transport protein	1	0.830916	0.68693	0.541177	1	1.23243	2.00527	1.88435
	b3998	nfi	endonuclease V	1	1.04663	1.00588	1.5368	1	0.972908	1.02675	1.26641
	b2159	nfo	endonuclease IV	1	1.14185	0.93428	1.16997	1	1.0775	1.19382	1.30607
	b0568	nfrA	bacteriophage N4 receptor, outer membrane protein	1	1.11034	1.20887	1.14891	1	1.72917	1.00546	1.36318
	b0569	nfrB	bacteriophage N4 receptor, outer membrane protein	1	1.04888	1.08881	1.24371	1	1.18223	1.46579	1.05133
	b0851	nfsA	modulator of drug activity A	1	0.924113	0.781329	0.769424	1	1.20104	1.39568	1.20774
	b0578	nfsB	oxygen-insensitive NAD	1	0.895183	0.733065	0.675343	1	1.18989	1.52267	1.53454
	b0019	nhaA	Na+/H antiporter, pH dependent	1	1.18664	2.43903	4.59207	1	0.796657	0.728986	1.35505
	b1186	nhaB	Na+/H+ antiporter, pH independent	1	0.928458	0.645587	0.536946	1	1.03057	1.25311	1.02483
	b0020	nhaR	transcriptional activator of nhaA	1	1.14015	1.58219	2.58262	1	0.960231	0.873369	1.43362
	b1463	nhoA	putative N-hydroxyarylamine O-acetyltransferase	1	1.27608	1.28916	1.64144	1	0.772882	0.93821	1.08978
	b3476	nikA	periplasmic binding protein for nickel	1	0.911154	0.920151	1.00269	1	3.58884	3.3271	2.89612
	b3477	nikB	transport of nickel, membrane protein	1	1.14834	1.55017	1.2134	1	3.49501	3.03076	1.0101
	b3478	nikC	transport of nickel, membrane protein	1	0.963534	1.78142	1.17985	1	1.68036	2.60587	1.65099
	b3479	nikD	ATP-binding protein of nickel transport system	1	1.1273	1.54955	1.62345	1	1.81931	2.63999	1.37497
	b3480	nikE	ATP-binding protein of nickel transport system	1	1.12802	1.54257	1.64998	1	1.40959	2.33157	1.36625
	b3481	nikR	orf, hypothetical protein	1	0.908684	0.785216	0.839876	1	0.862313	0.92499	0.755537
	b0548	ninE	similar to phage 82 and lambda proteins	1	0.968498	1.43176	1.10633	1	1.01574	0.605557	0.828059
	b3365	nirB	nitrite reductase	1	0.543251	0.62599	0.344741	1	5.23044	2.29864	1.57217
	b3367	nirC	nitrite reductase activity	1	0.582679	0.550743	0.376772	1	3.61578	0.891986	0.431547
	b3366	nirD	nitrite reductase	1	0.595516	0.805159	0.734676	1	4.8143	1.09698	0.705771
	b3661	nlpA	lipoprotein-28	1	0.993696	0.816619	0.57087	1	1.02898	1.61719	0.911646
	b1708	nlpC	lipoprotein	1	1.16546	0.92626	1.04675	1	1.11818	1.04834	0.987893
	b2742	nlpD	lipoprotein	1	1.15498	1.15572	1.28412	1	1.07524	0.865717	0.797805
	b0192	nlpE	copper homeostasis protein	1	1.2583	1.35712	2.06556	1	0.980494	1.12466	1.24113
	b3163	nlpI	putative control proteins	1	0.723031	0.749291	0.743613	1	1.38234	1.62464	1.69407
	b0553	nmpC	outer membrane porin protein; locus of qsr prophage	1	0.651757	0.341503	0.191385	1	1.38238	0.825098	0.396346
	b0560	nohB	bacteriophage DNA packaging protein	1	1.24965	1.43386	1.54084	1	0.782677	0.985672	0.828587
	b2709	norR	putative 2-component transcriptional regulator	1	1.14531	1.16462	1.24275	1	0.894355	1.10542	0.98538
	b2710	norV	putative flavodoxin	1	1.23461	1.24739	1.8896	1	1.08676	0.956387	1.3245
	b2711	norW	putative oxidoreductase	1	1.20695	1.31171	1.37855	1	1.22924	0.646467	0.981259
	b3206	npr	phosphocarrier protein HPr-like NPr, nitrogen related, exchanges phosphate with Enzyme I, Hpr	1	0.922078	1.02292	1.44549	1	1.11583	1.06628	1.37671
	b2234	nrdA	ribonucleoside diphosphate reductase 1, alpha subunit, B1	1	0.869726	0.477847	0.491377	1	1.00639	1.27284	1.14455
	b2235	nrdB	ribonucleoside-diphosphate reductase 1, beta subunit, B2	1	0.943249	0.672448	0.644946	1	1.00396	1.14333	1.1318
	b4238	nrdD	anaerobic ribonucleoside-triphosphate reductase	1	1.12863	1.1078	1.16973	1	0.772957	0.939044	0.674164
	b2675	nrdE	ribonucleoside-diphosphate reductase 2, alpha subunit	1	0.692709	0.538429	0.59874	1	0.815219	1.26232	0.807423
	b2676	nrdF	ribonucleoside-diphosphate reductase 2, beta chain, frag	1	0.698192	0.565046	0.553522	1	0.616382	0.860562	0.50183
	b4237	nrdG	anaerobic ribonucleotide reductase activating protein	1	1.11374	1.28386	1.37131	1	0.952262	0.828515	0.750456
	b2673	nrdH	glutaredoxin-like protein; hydrogen donor	1	1.06843	0.661666	0.808991	1	0.702653	1.30817	0.954497
	b2674	nrdI	orf, hypothetical protein	1	0.81471	0.594363	0.746595	1	0.896113	1.22368	0.948565
	b0413	nrdR	orf, hypothetical protein	1	0.926216	0.875213	0.933682	1	1.02399	1.20733	1.09026
	b4070	nrfA	periplasmic cytochrome c	1	0.485154	0.310682	0.206759	1	5.81588	3.50745	0.801111
	b4071	nrfB	formate-dependent nitrite reductase; a penta-haeme cytochrome c	1	0.453757	0.413505	0.284049	1	7.78623	2.24383	0.867831
	b4072	nrfC	formate-dependent nitrite reductase; Fe-S centers	1	0.446283	0.572924	0.388599	1	8.56453	2.39624	0.836577
	b4073	nrfD	formate-dependent nitrate reductase complex; transmembrane protein	1	0.487742	0.634626	0.427864	1	13.9065	2.95922	0.810537
	b4074	nrfE	formate-dependent nitrite reductase; possible assembly function	1	0.828317	0.998854	1.29212	1	1.06902	0.878383	1.0182
	b4075	nrfF	part of formate-dependent nitrite reductase complex	1	0.889958	1.08902	1.09698	1	1.39754	1.19308	1.37113
	b4076	nrfG	part of formate-dependent nitrite reductase complex	1	0.907301	1.10679	1.0831	1	0.83498	0.859703	0.928146
	b4178	nsrR	orf, hypothetical protein	1	0.912308	1.00562	0.974339	1	1.36011	1.35203	1.08975
	b1633	nth	endonuclease III; specific for apurinic and/or apyrimidinic sites	1	0.790222	0.799798	0.680963	1	0.751792	1.35063	0.900783
	b1865	nudB	dATP pyrophosphohydrolase	1	0.948995	0.847576	0.863151	1	1.12882	1.46697	1.45884
	b3996	nudC	orf, hypothetical protein	1	1.19742	1.45283	2.0372	1	0.843365	1.01356	1.67409
	b3397	nudE	orf, hypothetical protein	1	0.932057	0.832562	0.95158	1	0.865555	0.740955	1.175
	b3034	nudF	orf, hypothetical protein	1	1.00962	0.843867	0.893869	1	1.37697	1.1047	0.960581
	b1759	nudG	orf, hypothetical protein	1	0.930504	0.962751	0.815163	1	1.14008	0.724263	0.999642
	b2251	nudI	orf, hypothetical protein	1	1.10605	1.46443	1.53754	1	1.20196	3.35023	2.66494
	b1134	nudJ	putative phosphohydrolase	1	0.968703	1.17554	1.36809	1	1.25588	1.48427	1.60541
	b2467	nudK	orf, hypothetical protein	1	0.949957	0.877252	0.909257	1	1.25446	1.43566	1.11442
	b1813	nudL	orf, hypothetical protein	1	1.04581	1.11165	1.53048	1	1.10142	1.26909	1.25314
	b2288	nuoA	NADH dehydrogenase I chain A	1	0.891686	0.774767	0.742434	1	1.04318	0.780745	0.630175
	b2287	nuoB	NADH dehydrogenase I chain B	1	0.874403	0.71432	0.719542	1	0.950296	0.800744	0.69142
	b2286	nuoC	NADH dehydrogenase I chain C, D	1	0.876558	0.720985	0.624865	1	1.05321	1.03856	0.853388
	b2285	nuoE	NADH dehydrogenase I chain E	1	0.999492	0.840668	0.725378	1	1.02626	0.921182	0.777281
	b2284	nuoF	NADH dehydrogenase I chain F	1	0.95765	0.694323	0.604399	1	0.993488	0.943418	0.699366
	b2283	nuoG	NADH dehydrogenase I chain G	1	0.910102	0.692743	0.55349	1	1.12242	0.928746	0.794946
	b2282	nuoH	NADH dehydrogenase I chain H	1	0.886661	0.693999	0.513049	1	1.09918	0.954919	0.81912
	b2281	nuoI	NADH dehydrogenase I chain I	1	0.892941	0.68018	0.508149	1	1.09023	0.984423	0.817182
	b2280	nuoJ	NADH dehydrogenase I chain J	1	0.898708	0.703713	1.45218	1	1.07148	0.946899	0.765293
	b2279	nuoK	NADH dehydrogenase I chain K	1	0.883616	0.690082	0.543935	1	1.14423	0.953515	0.876228
	b2278	nuoL	NADH dehydrogenase I chain L	1	0.81438	0.612784	0.443994	1	1.03101	0.968207	0.670179
	b2277	nuoM	NADH dehydrogenase I chain M	1	0.87062	0.706956	0.545128	1	1.20255	0.994643	0.892671
	b2276	nuoN	NADH dehydrogenase I chain N	1	0.881864	0.704788	0.552725	1	1.15333	1.02959	0.853138
	b2393	nupC	permease of transport system for 3 nucleosides	1	0.762094	0.594263	0.420621	1	1.33166	1.63382	1.21014
	b2964	nupG	transport of nucleosides, permease protein	1	0.946069	0.958589	0.826181	1	1.03453	0.500423	0.323307
	b2161	nupX	putative transport system permease protein	1	0.79552	0.950886	0.660473	1	1.22032	0.819006	0.765055
	b3169	nusA	transcription pausing; L factor	1	0.863142	0.709249	0.628317	1	1.24046	1.66527	1.59839
	b0416	nusB	transcription termination; L factor	1	0.779156	0.684679	0.56886	1	1.31796	1.71897	1.68606
	b3982	nusG	component in transcription antitermination	1	0.857966	0.675662	0.671768	1	1.06129	1.13904	1.21494
	b3183	obgE	putative GTP-binding factor	1	0.74171	0.646551	0.59035	1	1.32332	1.49475	1.10031
	b2082	ogrK	prophage P2 ogr protein	1	0.92574	0.734872	0.686471	1	0.638881	0.516321	0.5961
	b1335	ogt	O-6-alkylguanine-DNA/cysteine-protein methyltransferase	1	0.974698	0.823781	0.870602	1	0.977475	0.788373	0.877158
	b0957	ompA	outer membrane protein 3a	1	0.915882	0.895473	0.724767	1	1.20243	0.91285	0.884394
	b2215	ompC	outer membrane protein 1b	1	1.29619	1.47545	1.18846	1	1.16676	2.08497	1.54765
	b0929	ompF	outer membrane protein 1a	1	0.901767	0.257545	0.0346618	1	1.28186	0.830982	0.493357
	b1319	ompG	outer membrane protein	1	0.733467	1.47094	1.04406	1	1.08961	0.687075	0.873792
	b3875	ompL	orf, hypothetical protein	1	0.806467	0.73633	0.704663	1	1.01802	0.727588	0.517695
	b1377	ompN	putative outer membrane protein	1	1.17575	1.16838	1.17158	1	0.777923	0.455654	0.631194
	b3405	ompR	response regulator	1	1.07072	0.928959	1.01066	1	1.17088	0.858922	0.679256
	b0565	ompT	outer membrane protein 3b	1	0.920107	0.900185	0.70975	1	1.2394	1.08133	0.980932
	b1256	ompW	putative outer membrane protein	1	1.24343	1.68391	1.69462	1	5.27702	5.44326	3.23957
	b0814	ompX	outer membrane protein X	1	1.25799	1.28558	1.46834	1	0.952608	1.95052	2.17171
	b1243	oppA	oligopeptide transport; periplasmic binding protein	1	0.882208	0.471333	0.525627	1	2.07036	1.4723	0.876231
	b1244	oppB	oligopeptide transport permease protein	1	0.906784	0.560178	0.655092	1	1.67927	1.40175	0.934809
	b1245	oppC	homolog of Salmonella oligopeptide transport permease protein	1	0.792634	0.471077	0.58795	1	1.35631	1.38482	0.885051
	b1246	oppD	homolog of Salmonella ATP-binding protein of oligopeptide ABC transport system	1	0.826675	0.567857	0.718421	1	1.17454	1.36885	0.764513
	b1247	oppF	homolog of Salmonella ATP-binding protein of oligopeptide ABC transport system	1	0.768464	0.520854	0.657085	1	0.976068	0.906622	0.730568
	b4162	orn	orf, hypothetical protein	1	1.02201	0.90941	0.944036	1	1.31081	1.57872	1.68889
	b1283	osmB	osmotically inducible lipoprotein	1	2.56925	5.6724	8.4841	1	0.782618	1.51264	3.05306
	b1482	osmC	osmotically inducible protein	1	1.94389	2.48911	4.45775	1	0.715266	0.824774	1.35562
	b1739	osmE	activator of ntrL gene	1	1.85755	1.9916	3.11923	1	0.831884	0.905841	1.33324
	b2131	osmF	putative transport system permease protein	1	1.67784	1.66378	2.63165	1	0.573722	0.440228	0.952682
	b4376	osmY	hyperosmotically inducible periplasmic protein	1	2.21044	3.04083	6.67224	1	0.742531	2.0733	4.60965
	b1896	otsA	trehalose-6-phosphate synthase	1	1.42304	2.09735	3.38594	1	0.846154	0.994055	1.42175
	b1897	otsB	trehalose-6-phosphate phophatase, biosynthetic	1	1.83279	2.85051	3.61888	1	0.503417	0.615451	1.3484
	b2373	oxc	putative enzyme	1	1.23752	1.46804	1.60499	1	0.612206	0.44382	0.723065
	b3961	oxyR	activator, hydrogen peroxide-inducible genes	1	0.894911	0.678867	0.556498	1	1.12271	0.929117	0.676668
	b1388	paaA	orf, hypothetical protein	1	1.32495	1.60968	1.27921	1	2.44767	1.05982	0.956176
	b1389	paaB	orf, hypothetical protein	1	0.752604	1.01448	0.605984	1	0.681103	0.392882	0.324624
	b1390	paaC	orf, hypothetical protein	1	1.1638	1.60155	1.13959	1	1.04281	0.764081	0.60753
	b1391	paaD	orf, hypothetical protein	1	0.833523	1.46655	0.759413	1	1.01311	1.10281	0.656776
	b1392	paaE	putative oxidoreductase	1	1.10715	1.18928	1.0804	1	0.962865	1.34795	0.823348
	b1393	paaF	putative enzyme	1	1.14816	1.40019	1.35507	1	1.05462	0.671698	1.07592
	b1394	paaG	putative enzyme	1	1.06616	1.12558	1.2381	1	1.7452	1.60235	1.67114
	b1395	paaH	putative enzyme	1	1.10763	1.27471	1.47194	1	1.05881	1.25598	1.35727
	b1396	paaI	orf, hypothetical protein	1	0.86768	0.902712	0.970498	1	3.5895	0.725675	1.33457
	b1397	paaJ	putative acyltransferase	1	1.2873	1.25974	1.38134	1	0.735383	0.359753	0.349069
	b1398	paaK	orf, hypothetical protein	1	1.28188	1.18757	1.25134	1	0.992616	0.651794	0.470397
	b1399	paaX	orf, hypothetical protein	1	1.12834	1.01904	1.35914	1	0.945565	0.819089	0.744324
	b1400	paaY	putative transferase	1	1.21388	1.07811	1.24759	1	0.86197	0.608546	0.558386
	b3360	pabA	p-aminobenzoate synthetase, component II	1	0.843846	0.988823	1.20063	1	1.14166	1.05508	1.77992
	b1812	pabB	p-aminobenzoate synthetase, component I	1	0.896066	0.992492	1.13552	1	1.81016	2.26323	1.73416
	b1096	pabC	4-amino-4-deoxychorismate lyase	1	0.951877	0.895843	1.05605	1	0.950211	0.809253	1.03837
	b4023	pagB	orf, hypothetical protein	1	0.851618	0.870966	0.699133	1	1.56091	1.77493	1.36092
	b0622	pagP	orf, hypothetical protein	1	1.00618	2.1896	4.14046	1	1.49616	1.57175	0.931869
	b0741	pal	peptidoglycan-associated lipoprotein	1	1.0002	0.798847	0.644345	1	1.21902	1.38992	1.11962
	b0134	panB	3-methyl-2-oxobutanoate hydroxymethyltransferase	1	1.02588	0.834265	0.766771	1	1.47578	1.69884	1.50865
	b0133	panC	pantothenate synthetase	1	1.05405	0.958644	1.028	1	1.21893	1.38966	1.39975
	b0131	panD	aspartate 1-decarboxylase	1	0.878707	0.79664	0.889983	1	0.892474	0.846845	0.915971
	b0425	panE	involved in thiamin biosynthesis, alternative pyrimidine biosynthesis	1	1.09567	1.11775	1.21144	1	1.09091	1.49871	1.35297
	b3258	panF	sodium/pantothenate symporter	1	0.916291	0.698403	0.658177	1	1.14996	1.15939	1.14238
	b3019	parC	DNA topoisomerase IV subunit A	1	0.938127	0.857227	0.855305	1	1.07291	1.44634	1.2456
	b3030	parE	DNA topoisomerase IV subunit B	1	0.832793	0.842849	0.784501	1	1.17584	1.13413	1.021
	b2854	pbl	orf, hypothetical protein	1	1.07785	1.03385	1.07787	1	0.931216	0.504237	0.588628
	b2519	pbpC	putative peptidoglycan enzyme	1	1.08631	1.52872	1.82781	1	1.52153	1.14828	0.985037
	b2134	pbpG	penicillin-binding protein 7	1	1.06047	1.05167	1.23798	1	1.30493	1.23812	1.21056
	b3403	pck	phosphoenolpyruvate carboxykinase	1	0.780946	0.400806	0.259125	1	1.32398	1.14781	0.609013
	b2743	pcm	L-isoaspartate protein carboxylmethyltransferase type II	1	1.09479	1.19056	1.26115	1	1.13318	1.39168	1.60899
	b0143	pcnB	poly	1	0.821575	0.739521	0.737319	1	1.13064	1.1161	1.489
	b0113	pdhR	transcriptional regulator for pyruvate dehydrogenase complex	1	0.755492	0.494426	0.530676	1	1.31619	0.943468	0.621822
	b0052	pdxA	pyridoxine biosynthesis	1	0.783559	0.899612	1.04081	1	1.06912	1.49366	1.61548
	b2320	pdxB	erythronate-4-phosphate dehyrogenase	1	1.01632	1.0096	1.0901	1	1.29283	1.47283	1.40304
	b1638	pdxH	pyridoxinephosphate oxidase	1	1.113	1.40308	1.48395	1	1.0526	1.5067	1.86371
	b2564	pdxJ	pyridoxine biosynthesis	1	1.14222	0.822573	0.924463	1	1.20676	1.36378	1.23719
	b2418	pdxK	pyridoxal/pyridoxine/pyridoxamine kinase	1	1.03301	0.782354	0.636319	1	1.01538	1.40747	1.27666
	b1636	pdxY	pyridoxal kinase 2 / pyridoxine kinase	1	0.905444	1.1379	0.842578	1	1.5526	2.15205	2.41911
	b4260	pepA	aminopeptidase A/I	1	1.07605	0.784981	0.883435	1	1.05943	1.10724	1.15883
	b2523	pepB	putative peptidase	1	0.940899	0.9121	0.716119	1	1.082	1.30326	1.23554
	b0237	pepD	aminoacyl-histidine dipeptidase	1	1.08682	0.785883	1.05386	1	1.142	1.35412	1.37103
	b4021	pepE	peptidase E, a dipeptidase where amino-terminal residue is aspartate	1	1.97229	1.05289	0.820933	1	2.25126	1.79001	1.04052
	b0932	pepN	aminopeptidase N	1	1.13926	0.954353	1.04086	1	0.979218	0.860279	0.694251
	b2908	pepP	proline aminopeptidase P II	1	1.12602	1.08155	1.17893	1	1.17031	1.61596	1.35022
	b3847	pepQ	proline dipeptidase	1	0.949811	0.748398	0.793492	1	1.0521	1.15816	1.15863
	b1127	pepT	putative peptidase T	1	1.20094	1.27711	1.38006	1	1.66363	1.34523	0.889652
	b0254	perR	putative transcriptional regulator LYSR-type	1	0.930137	1.01868	0.974246	1	0.923267	0.59297	0.918069
	b3916	pfkA	6-phosphofructokinase I	1	0.981564	1.04591	0.908406	1	1.56241	1.62871	1.25933
	b1723	pfkB	6-phosphofructokinase II; suppressor of pfkA	1	1.63347	3.84332	9.1108	1	1.05699	2.27821	4.17882
	b0902	pflA	pyruvate formate lyase activating enzyme 1	1	1.08166	1.07378	1.1104	1	1.13598	1.05517	1.19502
	b0903	pflB	formate acetyltransferase 1	1	0.942202	1.11274	1.14567	1	1.17368	1.50746	0.91066
	b3952	pflC	probable pyruvate formate lyase activating enzyme 2	1	1.09383	1.12772	1.0813	1	1.50835	0.614447	0.592264
	b3951	pflD	formate acetyltransferase 2	1	1.12225	1.04409	1.13776	1	0.989907	0.536954	0.532932
	b1024	pgaA	putative outer membrane protein	1	1.35147	1.46136	1.62183	1	0.981139	0.908062	0.887619
	b1023	pgaB	orf, hypothetical protein	1	1.03119	1.05405	0.999012	1	0.817945	1.24229	1.33647
	b1022	pgaC	orf, hypothetical protein	1	1.07574	1.16011	1.14607	1	0.762475	0.669188	0.541081
	b1021	pgaD	orf, hypothetical protein	1	1.17897	1.2219	1.28386	1	0.711052	1.98133	0.671076
	b4025	pgi	glucosephosphate isomerase	1	0.999847	0.808479	1.01956	1	1.31313	1.64549	1.84685
	b2926	pgk	phosphoglycerate kinase	1	1.01717	0.759016	0.866373	1	1.63391	1.54238	1.48264
	b0767	pgl	putative isomerase	1	1.4152	1.52402	2.83559	1	0.920146	0.959886	1.11497
	b0688	pgm	phosphoglucomutase	1	1.02912	0.879689	0.957068	1	1.14002	1.44986	1.08383
	b0418	pgpA	phosphatidylglycerophosphatase	1	0.923699	0.934166	1.02454	1	1.18743	1.11403	0.951048
	b1278	pgpB	non-essential phosphatidylglycerophosphate phosphatase, membrane bound	1	0.875214	0.903158	0.939785	1	1.001	1.16983	0.892896
	b1912	pgsA	phosphatidylglycerophosphate synthetase = CDP-1,2-diacyl-sn-glycero-3-phosphate phosphatidyl transferase	1	0.800908	0.780373	0.791295	1	1.24492	1.13493	1.02174
	b2599	pheA	chorismate mutase-P and prephenate dehydratase	1	0.892322	0.453962	0.479612	1	1.08461	0.993668	0.842066
	b0576	pheP	phenylalanine-specific transport system	1	0.669582	0.589537	0.402789	1	0.985826	0.866742	1.16276
	b1714	pheS	phenylalanine tRNA synthetase, alpha-subunit	1	0.769517	0.614022	0.604448	1	1.00584	1.28022	1.0998
	b1713	pheT	phenylalanine tRNA synthetase, beta-subunit	1	0.934554	0.81271	0.82841	1	1.00778	1.25795	1.04737
	b4106	phnC	ATP-binding component of phosphonate transport	1	1.25398	1.2194	1.12066	1	1.07222	0.593695	0.837089
	b4105	phnD	periplasmic binding protein component of Pn transporter	1	1.15583	0.937146	1.23104	1	1.37446	0.587257	0.683544
	b4104	phnE	membrane channel protein component of Pn transporter	1	1.30407	1.1348	1.29646	1	1.04946	0.832006	1.04004
	b4102	phnF	putative transcriptional regulator	1	1.39209	1.05067	1.38489	1	1.26749	0.724929	0.914043
	b4101	phnG	phosphonate metabolism	1	1.13829	1.17066	1.02698	1	1.01828	0.645951	1.34818
	b4100	phnH	phosphonate metabolism	1	0.885694	0.707945	0.699353	1	1.08546	1.3688	1.62323
	b4099	phnI	phosphonate metabolism	1	1.24197	0.969909	1.09467	1	1.84059	0.71154	0.986745
	b4098	phnJ	phosphonate metabolism	1	1.29215	1.17867	1.19329	1	1.12365	0.734103	1.00477
	b4097	phnK	ATP-binding component of phosphonate transport	1	1.28584	1.09732	1.15513	1	1.26678	0.814248	0.98767
	b4096	phnL	ATP-binding component of phosphonate transport	1	1.10621	1.01869	1.28456	1	1.26286	0.798479	1.05094
	b4095	phnM	phosphonate metabolism	1	1.25982	1.1638	1.48198	1	1.40935	0.904258	1.04731
	b4094	phnN	ATP-binding component of phosphonate transport	1	1.21504	1.66379	1.83942	1	1.43832	1.15014	1.45483
	b4093	phnO	putative regulator, phn operon	1	1.4894	1.68132	3.56922	1	1.22595	1.16292	0.845747
	b4092	phnP	phosphonate metabolism	1	1.32308	1.51443	3.09082	1	1.07094	0.838907	1.36195
	b0383	phoA	alkaline phosphatase	1	1.28875	1.55633	1.8521	1	1.27784	0.967568	2.28959
	b0399	phoB	positive response regulator for pho regulon, sensor is PhoR	1	1.06999	0.978729	1.21435	1	1.26688	1.17563	1.85422
	b0241	phoE	outer membrane pore protein E	1	0.928866	1.04725	0.69528	1	1.06197	0.655029	0.350648
	b1020	phoH	PhoB-dependent, ATP-binding pho regulon component; may be helicase; induced by P starvation	1	1.68408	2.15777	2.21083	1	0.799996	1.2058	1.48314
	b1130	phoP	transcriptional regulatory protein	1	0.976211	0.854442	0.892627	1	1.1685	1.39705	1.0781
	b1129	phoQ	sensor protein PhoQ	1	0.930406	0.860438	1.05383	1	1.12992	1.13398	1.09758
	b0400	phoR	positive and negative sensor protein for pho regulon	1	1.1537	1.24927	1.33008	1	2.16296	1.80913	1.03248
	b3724	phoU	negative regulator for pho regulon and putative enzyme in phosphate metabolism	1	0.919081	0.741768	0.713308	1	1.00791	0.851936	0.849189
	b3379	php	putative hydrolase	1	1.20038	1.12781	1.21738	1	0.931167	0.973344	0.715768
	b0708	phr	deoxyribodipyrimidine photolyase	1	1.36191	1.41459	2.25164	1	1.19486	1.00466	1.2998
	b1158	pinE	inversion of adjacent DNA; at locus of e14 element	1	1.14377	1.32729	1.25752	1	0.808808	0.538567	0.453573
	b1374	pinR	putative transposon resolvase	1	1.13507	1.2051	1.38489	1	0.60989	0.505098	0.701442
	b3493	pitA	low-affinity phosphate transport	1	0.80135	0.729305	0.65225	1	1.42479	1.348	1.32755
	b2987	pitB	low-affinity phosphate transport	1	1.04514	1.38817	1.23961	1	1.03818	0.639119	1.49157
	b3821	pldA	outer membrane phospholipase A	1	0.922743	0.803887	0.662288	1	1.18312	1.03168	1.42988
	b3825	pldB	lysophospholipase L	1	0.980678	1.00995	1.18196	1	1.13302	1.30694	1.37285
	b4041	plsB	glycerol-3-phosphate acyltransferase	1	0.862737	0.963738	1.0856	1	1.23851	1.22097	1.13936
	b3018	plsC	1-acyl-sn-glycerol-3-phosphate acyltransferase	1	0.843858	0.863018	0.815058	1	1.02166	1.14545	1.06361
	b1090	plsX	glycerolphosphate auxotrophy in plsB background	1	0.900279	0.987382	0.933551	1	1.12249	1.75987	1.66066
	b4235	pmbA	maturation of antibiotic MccB17, see tld genes	1	1.04854	1.04676	1.20347	1	1.14042	1.43307	1.17835
	b2259	pmrD	polymyxin resistance protein B	1	0.747582	0.766348	0.743666	1	1.69868	1.27824	0.613844
	b1768	pncA	orf, hypothetical protein	1	0.835548	0.652977	0.692585	1	0.95309	0.85829	0.792762
	b0931	pncB	nicotinate phosphoribosyltransferase	1	0.822096	0.848034	0.993693	1	0.997571	1.18471	1.41499
	b3164	pnp	polynucleotide phosphorylase; cytidylate kinase activity	1	0.792564	0.724639	0.610666	1	1.10487	1.39528	1.05799
	b1603	pntA	pyridine nucleotide transhydrogenase, alpha subunit	1	0.791767	0.507665	0.309628	1	1.05846	1.17534	1.00278
	b1602	pntB	pyridine nucleotide transhydrogenase, beta subunit	1	0.824954	0.531721	0.340422	1	1.10943	1.12448	0.986451
	b0751	pnuC	required for NMN transport	1	0.955399	1.23981	1.49657	1	0.758284	1.23593	1.49786
	b3863	polA	DNA polymerase I, 3 --> 5 polymerase, 5 --> 3 and 3 --> 5 exonuclease	1	0.937675	0.750496	0.709447	1	1.34612	1.44206	1.2057
	b0060	polB	DNA polymerase II	1	1.05956	1.63914	2.32088	1	0.893762	1.56556	1.53243
	b1126	potA	ATP-binding component of spermidine/putrescine transport	1	0.794241	0.665562	0.56915	1	1.38845	1.58626	1.48558
	b1125	potB	spermidine/putrescine transport system permease	1	0.851653	0.73249	0.642829	1	1.41533	1.92353	1.75543
	b1124	potC	spermidine/putrescine transport system permease	1	0.816639	0.812227	0.667994	1	1.06264	1.61406	1.35996
	b1123	potD	spermidine/putrescine periplasmic transport protein	1	0.755151	0.47293	0.365882	1	1.09509	0.899976	0.57648
	b0692	potE	putrescine transport protein	1	1.04412	1.10524	1.19377	1	0.865329	0.863979	0.826415
	b0854	potF	periplasmic putrescine-binding protein; permease protein	1	1.19518	0.961956	1.0419	1	0.610757	0.559366	0.713685
	b0855	potG	ATP-binding component of putrescine transport system	1	1.15512	1.00343	1.03392	1	0.844767	0.628813	0.842985
	b0856	potH	putrescine transport protein; permease	1	0.936452	0.998063	0.84653	1	0.793083	0.619758	0.683736
	b0857	potI	putrescine transport protein; permease	1	0.862308	1.11613	1.07329	1	0.803726	0.751877	0.791863
	b4155	poxA	putative lysyl-tRNA synthetase	1	0.881485	1.02262	0.904757	1	1.39371	1.37925	2.08599
	b0871	poxB	pyruvate oxidase	1	5.60717	2.94598	6.53652	1	0.695211	1.07785	1.9006
	b4226	ppa	inorganic pyrophosphatase	1	0.793231	0.73292	0.634612	1	1.00574	1.31201	1.33477
	b3956	ppc	phosphoenolpyruvate carboxylase	1	0.914213	0.890421	0.886269	1	1.00003	1.32683	1.42395
	b2826	ppdA	prepilin peptidase dependent protein A	1	0.985417	1.21925	0.998374	1	0.787503	0.669597	0.437718
	b2825	ppdB	prepilin peptidase dependent protein B	1	0.909879	1.02976	0.93003	1	0.953433	0.815295	0.685394
	b2823	ppdC	prepilin peptidase dependent protein C	1	0.932547	1.08921	1.0895	1	1.19795	0.87895	0.673775
	b0108	ppdD	prelipin peptidase dependent protein	1	0.942996	0.901958	0.913173	1	1.02412	0.757423	0.717447
	b1838	pphA	protein phosphatase 1 modulates phosphoproteins, signals protein misfolding	1	0.985685	1.25066	1.5529	1	1.38088	0.764033	0.863427
	b2734	pphB	protein phosphatase 2	1	0.985611	1.24693	1.08212	1	1.128	0.590147	0.741443
	b3363	ppiA	peptidyl-prolyl cis-trans isomerase A	1	0.918264	0.954058	1.00251	1	1.10612	1.21512	1.88595
	b0525	ppiB	peptidyl-prolyl cis-trans isomerase B	1	0.890328	0.737809	0.811184	1	1.201	1.59478	1.71945
	b3775	ppiC	peptidyl-prolyl cis-trans isomerase C	1	0.906317	0.925233	0.860867	1	0.986904	1.1827	1.35188
	b0441	ppiD	putative protease maturation protein	1	0.915893	0.668646	0.588517	1	4.00536	3.42958	0.830596
	b2501	ppk	polyphosphate kinase	1	1.0262	1.02109	1.22662	1	1.16171	1.59229	1.46639
	b2972	pppA	putative peptidase	1	0.814982	0.70686	0.473462	1	0.882728	1.13108	1.07042
	b1702	pps	phosphoenolpyruvate synthase	1	1.43805	1.54575	1.55166	1	0.780994	1.3648	1.04025
	b1461	pptA	orf, hypothetical protein	1	1.06064	0.974824	1.14172	1	1.0322	0.951331	0.847064
	b2502	ppx	exopolyphosphatase	1	0.987171	0.901814	0.900078	1	1.05199	1.37212	1.27915
	b0950	pqiA	paraquat-inducible protein A	1	0.920853	1.21093	1.14139	1	0.930668	1.07742	1.15751
	b0951	pqiB	paraquat-inducible protein B	1	0.961036	1.06439	1.29407	1	1.10367	1.54239	1.39362
	b1494	pqqL	putative peptidase	1	0.546055	0.154894	0.0900794	1	0.657575	0.493631	0.195614
	b1830	prc	carboxy-terminal protease for penicillin-binding protein 3	1	0.83883	0.825957	0.689659	1	0.994844	1.29394	1.117
	b1211	prfA	peptide chain release factor RF-1	1	0.785762	0.810567	0.729699	1	1.12704	1.2253	1.43081
	b2891	prfB	peptide chain release factor RF-2	1	0.957417	0.959244	0.840658	1	1.26696	1.57985	1.83627
	b4375	prfC	peptide chain release factor RF-3	1	0.806157	0.765799	0.686731	1	1.31148	1.58251	2.00958
	b0236	prfH	probable peptide chain release factor	1	1.0597	1.36113	1.22132	1	0.673172	0.519256	0.520166
	b3935	priA	primosomal protein N	1	0.993166	0.930843	1.07328	1	1.01963	1.18474	1.16175
	b4201	priB	primosomal replication protein N	1	0.90676	0.826724	0.620938	1	1.27191	1.76533	1.43323
	b0467	priC	primosomal replication protein N	1	1.17485	1.33227	1.7745	1	1.06793	1.03808	1.05333
	b3355	prkB	probable phosphoribulokinase	1	0.937092	0.811248	0.864569	1	1.347	1.026	1.0475
	b3498	prlC	oligopeptidase A	1	1.13245	0.978162	1.41295	1	0.876064	1.02952	1.1946
	b3259	prmA	methylase for 50S ribosomal subunit protein L11	1	0.955749	0.76367	0.809968	1	1.16222	1.608	1.45884
	b2330	prmB	putative adenine-specific methylase	1	0.958364	0.775203	0.792414	1	1.01239	1.25542	1.14595
	b1212	prmC	possible protoporphyrinogen oxidase	1	0.779569	0.844723	0.76026	1	1.153	1.5209	1.45342
	b0243	proA	gamma-glutamylphosphate reductase	1	1.02203	0.936418	0.903619	1	1.10857	1.19264	1.1155
	b0242	proB	gamma-glutamate kinase	1	1.16115	1.11396	1.16118	1	4.52399	6.33794	1.30322
	b0386	proC	pyrroline-5-carboxylate reductase	1	1.14802	0.959215	0.959966	1	1.06362	1.46983	1.1488
	b4111	proP	low-affinity transport system; proline permease II	1	1.08378	1.27761	1.61805	1	1.11285	1.75702	2.44333
	b0194	proS	proline tRNA synthetase	1	0.873784	0.864093	0.643797	1	1.14291	1.1972	1.06902
	b2677	proV	ATP-binding component of transport system for glycine, betaine and proline	1	1.13899	2.28876	3.21556	1	0.631474	2.1448	3.7284
	b2678	proW	high-affinity transport system for glycine betaine and proline	1	1.15779	2.03034	3.14514	1	0.620975	2.20742	3.92804
	b2679	proX	high-affinity transport system for glycine betaine and proline	1	1.14682	1.54578	2.03997	1	0.72858	2.7172	3.53254
	b0402	proY	proline permease transport protein	1	0.817324	0.962543	0.972428	1	1.64949	2.01436	1.70263
	b0331	prpB	putative phosphonomutase 2	1	0.955502	1.42711	0.884296	1	0.0619866	0.00645227	0.00795405
	b0333	prpC	putative citrate synthase; propionate metabolism?	1	1.04789	1.09603	0.921718	1	0.0512478	0.00961926	0.0158361
	b0334	prpD	orf, hypothetical protein	1	1.28511	1.2661	0.996096	1	0.044787	0.0106514	0.0113609
	b0335	prpE	putative propionyl-CoA synthetase	1	1.08215	0.973504	1.32025	1	0.0626695	0.0351279	0.0342925
	b0330	prpR	regulator for prp operon	1	1.24749	1.57419	1.35111	1	0.756778	0.465098	0.518912
	b1207	prs	phosphoribosylpyrophosphate synthetase	1	0.863973	0.708533	0.690607	1	0.999201	1.11096	0.938969
	b4160	psd	phosphatidylserine decarboxylase; phospholipid synthesis	1	0.997418	1.07949	1.45246	1	1.12731	1.17807	1.31258
	b4030	psiE	orf, hypothetical protein	1	1.30668	1.56691	2.23723	1	0.877617	1.41216	1.90528
	b0384	psiF	induced by phosphate starvation	1	1.85927	1.64751	2.75195	1	0.472031	0.310227	0.656485
	b1304	pspA	phage shock protein, inner membrane protein	1	0.957207	0.769713	0.997548	1	4.37125	4.50682	1.18536
	b1305	pspB	phage shock protein	1	1.1062	1.03038	1.46565	1	1.09521	1.24681	1.06667
	b1306	pspC	phage shock protein: activates phage shock-protein expression	1	1.26203	1.19256	1.62072	1	1.08873	1.37713	1.03589
	b1307	pspD	phage shock protein	1	1.27843	1.2599	1.69747	1	1.08958	1.11649	0.984133
	b1308	pspE	phage shock protein	1	1.73033	0.765179	0.763426	1	1.92607	1.31562	0.656922
	b1303	pspF	psp operon transcriptional activator	1	1.06546	0.906925	1.01487	1	2.06379	1.82241	0.759251
	b4050	pspG	orf, hypothetical protein	1	0.885613	1.26272	1.35137	1	0.906829	1.36236	1.03976
	b2585	pssA	phosphatidylserine synthase; phospholipid synthesis	1	0.961471	0.772822	0.855592	1	1.09134	0.902922	0.786469
	b3726	pstA	high-affinity phosphate-specific transport system	1	1.06725	0.947216	0.985416	1	1.06367	1.10579	1.34482
	b3725	pstB	ATP-binding component of high-affinity phosphate-specific transport system	1	0.984213	0.912832	1.05104	1	1.02964	1.204	1.25624
	b3727	pstC	high-affinity phosphate-specific transport system, cytoplasmic membrane component	1	0.93796	0.854438	0.830603	1	0.697379	0.674207	0.998378
	b3728	pstS	high-affinity phosphate-specific transport system; periplasmic phosphate-binding protein	1	1.21306	0.943249	1.24252	1	1.39726	1.14819	1.13981
	b2297	pta	phosphotransacetylase	1	0.978603	1.07175	1.06208	1	1.46872	1.35543	1.20362
	b1204	pth	peptidyl-tRNA hydrolase	1	0.915369	0.955272	1.02872	1	0.930514	1.04032	1.67515
	b2821	ptrA	protease III	1	0.972267	1.0146	1.12223	1	1.167	1.3218	1.086
	b1845	ptrB	protease II	1	1.20313	1.30428	1.54428	1	2.43733	2.90778	1.17644
	b3947	ptsA	PEP-protein phosphotransferase system enzyme I	1	0.942443	1.24951	0.815972	1	1.50823	1.02638	0.650117
	b1101	ptsG	PTS system, glucose-specific IIBC component	1	0.614407	0.464149	0.222812	1	1.77244	1.61582	1.17737
	b2415	ptsH	PTS system protein HPr	1	0.735067	0.554268	0.464278	1	1.24225	1.11607	1.02876
	b2416	ptsI	PEP-protein phosphotransferase system enzyme I	1	0.862438	0.795795	0.656323	1	1.14028	0.938615	0.803597
	b3204	ptsN	phosphotransferase system enzyme IIA, regulates N metabolism	1	1.08019	1.06959	1.1783	1	1.0594	1.21171	1.13133
[truncated: 2,213 more rows]

## Sheet: Central carbon metabolism
			αMG
			0 mM					100 mM
	pathway	gene	[acetate] (mM)					[acetate] (mM)
			0	10	50	100		0	10	50	100
	glc uptake	ptsG	1	0.565556	0.43931	0.199767		1	1.77244	1.61582	1.17737
		ptsH	1	0.686794	0.498516	0.442098		1	1.24225	1.11607	1.02876
		ptsI	1	0.861813	0.706971	0.652945		1	1.14028	0.938615	0.803597
		crr	1	1.01383	0.824851	0.703036		1	1.20251	0.97277	0.776857
		glk	1	0.730674	0.610187	0.606142		1	1.41349	1.11267	0.648488
	upper glycolysis	pgi	1	1.13105	0.892232	1.02699		1	1.31313	1.64549	1.84685
		pfkA	1	1.09854	0.941665	1.09714		1	1.56241	1.62871	1.25933
		pfkB	1	1.6115	3.72583	7.46763		1	1.05699	2.27821	4.17882
		fbaA	1	1.05154	1.04518	1.05663		1	1.23982	1.45814	1.45779
		fbaB	1	1.94144	3.80258	6.85563		1	0.710008	0.812923	1.60114
		tpiA	1	1.14082	1.17226	1.28596		1	1.34815	1.63714	1.50023
	lower glycolysis	gapA	1	0.932043	0.859962	0.622051		1	2.24079	1.89955	1.46178
		pgk	1	0.953753	0.749338	0.853456		1	1.63391	1.54238	1.48264
		gpmA	1	0.858798	0.836707	0.672407		1	1.36981	1.42024	1.0727
		eno	1	0.955134	0.746613	0.600106		1	1.78883	2.09791	1.83273
		pykA	1	0.96	0.884154	1.06145		1	1.40206	1.19242	0.848117
		pykF	1	0.783568	0.674734	0.675573		1	1.25468	1.14679	1.52212
		aceE	1	0.848814	0.816612	0.712766		1	1.3316	1.81574	0.873955
		aceF	1	1.07409	0.922963	1.0271		1	1.42458	1.68615	1.0864
	neoglucogenesis	yggF	1	0.906168	1.15095	1.02232		1	1.6303	0.897971	0.711571
		ybhA	1	0.81043	0.867044	0.790757		1	1.22142	1.36981	2.31446
		glpX	1	0.878801	0.977125	0.887351		1	1.82673	1.5613	0.9742
		fbp	1	1.04901	0.988714	1.13764		1	1.09697	1.48143	1.4837
		gpmM	1	0.793873	0.593195	0.491728		1	2.60541	1.99375	1.36569
		pps	1	1.47423	1.50304	1.52363		1	0.780994	1.3648	1.04025
	pentose phosphate and Entner-Doudoroff pathways	zwf	1	1.0822	0.837466	0.772336		1	1.00471	1.14385	1.06366
		pgl	1	1.48509	1.35981	3.05981		1	0.920146	0.959886	1.11497
		edd	1	0.785876	0.943876	0.888659		1	1.43575	0.98484	0.846603
		eda	1	1.0351	0.976961	1.01767		1	1.07136	1.46886	1.54123
		gnd	1	0.917004	0.703156	0.664955		1	1.05637	1.37092	1.25637
		rpe	1	1.23057	1.02082	1.03022		1	1.14044	1.41957	1.23674
		rpiA	1	0.872588	0.790452	0.846942		1	1.1979	1.43516	1.33427
		rpiB	1	0.984546	0.874976	0.982398		1	1.16789	0.769405	0.456743
		talA	1	1.78164	2.42001	5.63183		1	0.575141	0.943629	2.06577
		talB	1	1.0689	0.81474	0.925312		1	1.22984	1.35419	1.24059
		tktA	1	0.792673	0.850802	0.61905		1	1.24705	1.80075	1.45661
		tktB	1	1.96205	2.15387	5.44117		1	0.573661	0.932884	1.89969
	anaplerotic reactions	ppc	1	0.912114	0.826677	0.911638		1	1.00003	1.32683	1.42395
		pck	1	0.72223	0.37751	0.241091		1	1.32398	1.14781	0.609013
		maeA	1	1.00251	1.001	1.13078		1	0.965623	2.10189	1.93402
		maeB	1	1.04257	0.642544	0.529813		1	1.18183	0.871032	0.635009
	TCA cycle and glyoxylate shunt	gltA	1	1.00806	0.775182	0.556174		1	0.79854	0.775129	0.574595
		acnA	1	1.19943	1.45026	2.2473		1	0.956862	1.04239	1.3398
		acnB	1	1.11574	0.971858	0.808877		1	0.924075	1.20306	1.0033
		icd	1	0.970467	0.767177	0.577024		1	1.14293	1.17913	0.95429
		lpd	1	0.951826	0.818653	0.691213		1	0.936117	1.20305	1.07285
		sucA	1	1.19376	1.34648	0.939111		1	1.09388	1.27642	1.35221
		sucB	1	0.959747	1.0101	0.581948		1	1.06511	1.26996	1.20204
		sucC	1	0.914161	0.931104	0.569482		1	1.14976	1.27562	1.11807
		sucD	1	0.916854	0.83148	0.531871		1	1.14792	1.22516	1.04883
		sdhA	1	0.976459	0.900345	0.657708		1	0.841343	0.887793	0.862888
		sdhB	1	0.87483	0.736571	0.463532		1	0.803568	0.926895	0.785752
		sdhC	1	0.956124	0.845579	0.530893		1	0.780358	0.971306	1.02027
		sdhD	1	0.882705	0.823721	0.542981		1	0.800331	0.900454	0.972644
		fumA	1	0.934819	0.764866	0.571497		1	0.963861	0.844115	0.54559
		fumB	1	1.20445	1.36965	1.32676		1	1.01057	1.05519	1.03726
		fumC	1	0.991156	0.54405	0.32911		1	0.777749	0.629117	0.467982
		mdh	1	1.00223	0.544254	0.615338		1	1.18265	1.28349	1.10056
		mqo	1	1.52799	2.31309	2.15428		1	1.01716	2.52092	3.44631
		aceA	1	1.07174	0.696675	0.889436		1	1.15325	1.01211	0.922977
		aceB	1	1.15336	0.888144	1.39102		1	0.733752	1.11077	1.049
	acetate pathway	pta	1	0.972317	1.09655	1.06477		1	1.46872	1.35543	1.20362
		ackA	1	0.860629	1.00089	1.09376		1	1.75111	1.67698	0.804402
		acs	1	0.745756	0.536061	0.414445		1	0.837586	0.308028	0.197507
		poxB	1	2.84908	2.56119	8.05173		1	0.695211	1.07785	1.9006

## Sheet: Ribosomal proteins
		αMG
		0 mM					100 mM
	gene	[acetate] (mM)					[acetate] (mM)
		0	10	50	100		0	10	50	100
	rplA	1	0.818644	0.786389	0.546253		1	1.29825	1.75898	1.59952
	rplB	1	0.940847	0.883432	0.667561		1	1.04748	1.41535	1.31614
	rplC	1	0.87379	0.767238	0.609032		1	1.08854	1.76686	1.62069
	rplD	1	0.940991	0.78582	0.734903		1	0.966837	1.28414	1.01729
	rplE	1	0.962087	0.858493	0.705901		1	1.09297	1.39215	1.18782
	rplF	1	0.926786	0.873298	0.674286		1	1.22155	1.85001	1.64379
	rplI	1	0.786364	0.664897	0.464108		1	1.31622	2.06339	1.8613
	rplJ	1	0.959296	0.925076	0.733139		1	1.11141	1.52764	1.18959
	rplK	1	0.816175	0.806517	0.574615		1	1.50038	2.13955	2.08426
	rplL	1	0.917946	0.864731	0.700018		1	1.22892	1.35728	1.1112
	rplM	1	0.781245	0.766035	0.743588		1	1.25043	1.81932	2.02154
	rplN	1	0.955743	0.900845	0.719077		1	1.23178	1.58564	1.47999
	rplO	1	0.930133	0.743096	0.671476		1	1.00064	1.34156	1.15388
	rplP	1	0.925998	0.974578	0.725356		1	1.12064	1.11181	0.97869
	rplQ	1	0.847073	0.908773	0.750744		1	1.03646	1.51291	1.47948
	rplR	1	0.869038	0.80098	0.603547		1	1.13424	1.79287	1.55612
	rplS	1	0.695145	0.566583	0.417245		1	1.00473	1.4103	1.10327
	rplT	1	0.841055	0.816567	0.784614		1	1.08914	1.32927	1.2109
	rplU	1	0.827693	0.680985	0.558838		1	1.43695	1.38426	1.59895
	rplV	1	0.948828	0.835132	0.663473		1	1.14842	1.87476	1.63444
	rplW	1	0.888061	0.836462	0.643283		1	0.951159	1.33148	1.13925
	rplX	1	0.905332	0.81099	0.647242		1	1.10257	1.42421	1.32081
	rplY	1	0.713693	0.671139	0.451082		1	1.21154	1.43498	1.62548
	rpmA	1	0.757774	0.593948	0.52909		1	1.13649	1.23121	1.64372
	rpmB	1	0.821275	0.611497	0.451008		1	0.971655	1.20679	1.1292
	rpmC	1	0.767112	0.66157	0.503454		1	1.11761	1.96142	1.47605
	rpmD	1	0.820994	0.727814	0.557426		1	1.16639	1.67427	1.44757
	rpmE	1	0.756192	0.728875	0.553941		1	1.34888	1.73057	1.51841
	rpmF	1	0.741769	0.600347	0.506896		1	1.29345	1.63577	1.57746
	rpmG	1	0.726478	0.600493	0.468643		1	1.06662	1.27289	1.1979
	rpmI	1	1.00208	0.960346	0.795631		1	1.07136	0.978575	0.937691
	rpsA	1	0.806894	0.719199	0.596762		1	1.1716	1.60913	1.40919
	rpsB	1	0.788415	0.737778	0.614938		1	1.21449	1.71013	1.63041
	rpsC	1	0.80966	0.608329	0.515068		1	1.04985	1.67005	1.41118
	rpsD	1	0.922565	0.817357	0.626464		1	1.19019	1.38644	1.20603
	rpsE	1	0.993354	0.992286	0.772287		1	1.04271	1.19924	1.00799
	rpsF	1	0.878882	0.702785	0.542397		1	1.40236	2.0396	1.85594
	rpsG	1	0.752742	0.585562	0.464786		1	0.968198	1.39181	1.20952
	rpsH	1	0.770663	0.694955	0.543595		1	1.14974	1.61566	1.54806
	rpsI	1	0.812037	0.869711	0.764216		1	1.19798	1.8353	1.86285
	rpsJ	1	0.774966	0.659653	0.555558		1	1.11381	1.69102	1.797
	rpsK	1	0.92617	0.881128	0.68988		1	1.05434	1.13403	0.986974
	rpsL	1	0.782112	0.663591	0.522937		1	1.14153	1.49328	1.36315
	rpsM	1	0.860613	0.718083	0.658006		1	1.13883	1.54185	1.3103
	rpsN	1	0.906109	0.81293	0.64826		1	1.31936	1.53062	1.7363
	rpsO	1	0.76931	0.698885	0.52361		1	1.15361	1.78385	1.58313
	rpsP	1	0.808427	0.834774	0.607172		1	1.1625	1.51665	1.33537
	rpsQ	1	0.76042	0.652115	0.509331		1	1.17188	1.97508	1.5809
	rpsR	1	0.845686	0.675803	0.514		1	1.28274	1.93392	1.84029
	rpsS	1	0.831781	0.705935	0.55738		1	1.0144	1.51586	1.39881
	rpsT	1	0.804597	0.787516	0.662146		1	1.2943	2.41156	3.58584
	rpsU	1	0.677548	0.601877	0.639445		1	0.898934	0.838154	1.42478
