# Supplementary material for: Acetate is a beneficial nutrient for E. coli at low glycolytic flux
Source: EMBO J. 2023 Jun 12;42(15):e113079. doi: 10.15252/embj.2022113079 (PMC10390867; doi:10.15252/embj.2022113079)
Supplement: Supplementary file 6 — Source Data for Figure 1 [file EMBJ-42-e113079-s009.zip]

Archive with 6 entries (3 files):
- 1B/
- 1B/glucose uptake flux.xlsx
- 1C/
- 1C/acetate flux.xlsx
- 1D/
- 1D/growth rate.xlsx
