# Supplementary material for: Acetate is a beneficial nutrient for E. coli at low glycolytic flux
Source: EMBO J. 2023 Jun 12;42(15):e113079. doi: 10.15252/embj.2022113079 (PMC10390867; doi:10.15252/embj.2022113079)
Supplement: Supplementary file 7 — Source Data for Figure 2 [file EMBJ-42-e113079-s002.zip]

Archive with 4 entries (2 files):
- 2A-D/
- 2A-D/predicted fluxes.xlsx
- 2E-L/
- 2E-L/measured fluxes.xlsx
