# Supplementary material for: Acetate is a beneficial nutrient for E. coli at low glycolytic flux
Source: EMBO J. 2023 Jun 12;42(15):e113079. doi: 10.15252/embj.2022113079 (PMC10390867; doi:10.15252/embj.2022113079)
Supplement: Supplementary file 8 — Source Data for Figure 3 [file EMBJ-42-e113079-s006.zip]

Archive with 8 entries (4 files):
- 3A/
- 3A/predicted acetate flux.xlsx
- 3B/
- 3B/predicted acetate concentration threshold.xlsx
- 3C/
- 3C/measured acetate flux.xlsx
- 3D/
- 3D/measured acetate concentration threshold.xlsx
