# Supplementary material for: Acetate is a beneficial nutrient for E. coli at low glycolytic flux
Source: EMBO J. 2023 Jun 12;42(15):e113079. doi: 10.15252/embj.2022113079 (PMC10390867; doi:10.15252/embj.2022113079)
Supplement: Supplementary file 8 — Source Data for Figure 3 [file EMBJ-42-e113079-s006.zip › 3B/predicted acetate concentration threshold.xlsx]

## Sheet: Feuil1
	Predicted acetate concentration threshold (mM)
Glycolytic activity (%)	mean	sd
20	0.634919	0.12222
40	1.73135	0.304658
60	3.81863	0.560575
80	7.92086	0.992869
100	14.4755	1.74236
