# Supplementary material for: Acetate is a beneficial nutrient for E. coli at low glycolytic flux
Source: EMBO J. 2023 Jun 12;42(15):e113079. doi: 10.15252/embj.2022113079 (PMC10390867; doi:10.15252/embj.2022113079)
Supplement: Supplementary file 8 — Source Data for Figure 3 [file EMBJ-42-e113079-s006.zip › 3D/measured acetate concentration threshold.xlsx]

## Sheet: Feuil1
aMG (mM)	Acetate conc. threshold (mM)
0	5.82132
20	1.92042
40	0.1
100	0.1
