# Supplementary material for: Acetate is a beneficial nutrient for E. coli at low glycolytic flux
Source: EMBO J. 2023 Jun 12;42(15):e113079. doi: 10.15252/embj.2022113079 (PMC10390867; doi:10.15252/embj.2022113079)
Supplement: Supplementary file 9 — Source Data for Figure 4 [file EMBJ-42-e113079-s008.zip]

Archive with 8 entries (4 files):
- 4A/
- 4A/predicted growth rate.xlsx
- 4B/
- 4B/measured growth rate.xlsx
- 4C/
- 4C/growth rate.xlsx
- 4D/
- 4D/growth rate.xlsx
