# Supplementary material for: Acetate is a beneficial nutrient for E. coli at low glycolytic flux
Source: EMBO J. 2023 Jun 12;42(15):e113079. doi: 10.15252/embj.2022113079 (PMC10390867; doi:10.15252/embj.2022113079)
Supplement: Supplementary file 9 — Source Data for Figure 4 [file EMBJ-42-e113079-s008.zip › 4C/growth rate.xlsx]

## Sheet: Feuil1
strain	genotype	carbon_source	replicate	aMG (mM)	ACE (mM)	mu (h-1)
E_coli_K12_BW25113	wt	glucose	1	100	0	0.4234
E_coli_K12_BW25113	wt	glucose	1	100	10	0.4648
E_coli_K12_BW25113	wt	glucose	2	100	0	0.4426
E_coli_K12_BW25113	wt	glucose	2	100	10	0.471
E_coli_K12_BW25113	wt	glucose	3	100	0	0.4601
E_coli_K12_BW25113	wt	glucose	3	100	10	0.4951
E_coli_K12_BW25113	wt	glucose	4	100	0	0.4605
E_coli_K12_BW25113	wt	glucose	4	100	10	0.5072
E_coli_K12_BW25113	wt	glucose	5	100	0	0.471
E_coli_K12_BW25113	wt	glucose	5	100	10	0.515
E_coli_K12_BW25113	wt	glucose	6	100	0	0.5023
E_coli_K12_BW25113	wt	glucose	6	100	10	0.5511
E_coli_K12_BW25113	wt	glucose	7	0	0	0.6206
E_coli_K12_BW25113	wt	glucose	7	0	10	0.5842
E_coli_K12_BW25113	wt	glucose	8	0	0	0.6217
E_coli_K12_BW25113	wt	glucose	8	0	10	0.5857
E_coli_K12_BW25113	wt	glucose	9	0	0	0.6105
E_coli_K12_BW25113	wt	glucose	9	0	10	0.5714
E_coli_K12_BW25113	wt	glucose	10	0	0	0.6115
E_coli_K12_BW25113	wt	glucose	10	0	10	0.5767
