# Supplementary material for: Acetate is a beneficial nutrient for E. coli at low glycolytic flux
Source: EMBO J. 2023 Jun 12;42(15):e113079. doi: 10.15252/embj.2022113079 (PMC10390867; doi:10.15252/embj.2022113079)
Supplement: Supplementary file 9 — Source Data for Figure 4 [file EMBJ-42-e113079-s008.zip › 4D/growth rate.xlsx]

## Sheet: Feuil1
strain	genotype	carbon_source	replicate	aMG	ACE	mu
E_coli_K12_BW25113	delta_pgi	glucose	1	0	0	0.2117
E_coli_K12_BW25113	delta_pgi	glucose	1	0	10	0.2925
E_coli_K12_BW25113	delta_pfkA	glucose	1	0	0	0.0739
E_coli_K12_BW25113	delta_pfkA	glucose	1	0	10	0.143
E_coli_K12_BW25113	delta_pgi	glucose	2	0	0	0.1793
E_coli_K12_BW25113	delta_pgi	glucose	2	0	10	0.2991
E_coli_K12_BW25113	delta_pfkA	glucose	2	0	0	0.0706
E_coli_K12_BW25113	delta_pfkA	glucose	2	0	10	0.1658
E_coli_K12_BW25113	delta_pgi	glucose	3	0	0	0.1816
E_coli_K12_BW25113	delta_pgi	glucose	3	0	10	0.3156
E_coli_K12_BW25113	delta_pfkA	glucose	3	0	0	0.0758
E_coli_K12_BW25113	delta_pfkA	glucose	3	0	10	0.1691
