# Supplementary material for: Acetate is a beneficial nutrient for E. coli at low glycolytic flux
Source: EMBO J. 2023 Jun 12;42(15):e113079. doi: 10.15252/embj.2022113079 (PMC10390867; doi:10.15252/embj.2022113079)
Supplement: Supplementary file 10 — Source Data for Figure 6 [file EMBJ-42-e113079-s005.zip]

Archive with 1 entries (1 files):
- growth rate.xlsx
