# Supplementary material for: Acetate is a beneficial nutrient for E. coli at low glycolytic flux
Source: EMBO J. 2023 Jun 12;42(15):e113079. doi: 10.15252/embj.2022113079 (PMC10390867; doi:10.15252/embj.2022113079)
Supplement: Supplementary file 10 — Source Data for Figure 6 [file EMBJ-42-e113079-s005.zip › growth rate.xlsx]

## Sheet: Feuil1
strain	genotype	carbon_source	experiment_number	aMG	ACE	mu
E_coli_K12_BW25113	wt	glucose	1	100	0	0.4234
E_coli_K12_BW25113	wt	glucose	1	100	10	0.4648
E_coli_K12_BW25113	delta_pta	glucose	1	100	0	0.4472
E_coli_K12_BW25113	delta_pta	glucose	1	100	10	0.415
E_coli_K12_BW25113	delta_acs	glucose	1	100	0	0.437
E_coli_K12_BW25113	delta_acs	glucose	1	100	10	0.4686
E_coli_K12_BW25113	wt	glucose	2	100	0	0.4426
E_coli_K12_BW25113	wt	glucose	2	100	10	0.471
E_coli_K12_BW25113	delta_pta	glucose	2	100	0	0.4425
E_coli_K12_BW25113	delta_pta	glucose	2	100	10	0.4146
E_coli_K12_BW25113	delta_acs	glucose	2	100	0	0.4746
E_coli_K12_BW25113	delta_acs	glucose	2	100	10	0.5134
E_coli_K12_BW25113	wt	glucose	3	100	0	0.4601
E_coli_K12_BW25113	wt	glucose	3	100	10	0.4951
E_coli_K12_BW25113	delta_pta	glucose	3	100	0	0.4667
E_coli_K12_BW25113	delta_pta	glucose	3	100	10	0.4418
E_coli_K12_BW25113	delta_acs	glucose	3	100	0	0.4362
E_coli_K12_BW25113	delta_acs	glucose	3	100	10	0.47
E_coli_K12_BW25113	wt	glucose	4	100	0	0.4605
E_coli_K12_BW25113	wt	glucose	4	100	10	0.5072
E_coli_K12_BW25113	wt	glucose	5	100	0	0.471
E_coli_K12_BW25113	wt	glucose	5	100	10	0.515
E_coli_K12_BW25113	wt	glucose	6	100	0	0.5023
E_coli_K12_BW25113	wt	glucose	6	100	10	0.5511
