# Supplementary material for: Acetate is a beneficial nutrient for E. coli at low glycolytic flux
Source: EMBO J. 2023 Jun 12;42(15):e113079. doi: 10.15252/embj.2022113079 (PMC10390867; doi:10.15252/embj.2022113079)
Supplement: Supplementary file 11 — Source Data for Figure 7 [file EMBJ-42-e113079-s010.zip]

Archive with 4 entries (2 files):
- 7A/
- 7A/growth rate.xlsx
- 7B/
- 7B/growth rate.xlsx
