# Supplementary material for: Acetate is a beneficial nutrient for E. coli at low glycolytic flux
Source: EMBO J. 2023 Jun 12;42(15):e113079. doi: 10.15252/embj.2022113079 (PMC10390867; doi:10.15252/embj.2022113079)
Supplement: Supplementary file 11 — Source Data for Figure 7 [file EMBJ-42-e113079-s010.zip › 7A/growth rate.xlsx]

## Sheet: Feuil1
strain	genotype	carbon_source	replicate	aMG	ACE	mu
E_coli_K12_BW25113	wt	glycerol	7	0	0	0.3847
E_coli_K12_BW25113	wt	glycerol	7	0	10	0.4151
E_coli_K12_BW25113	delta_pta	glycerol	7	0	0	0.4265
E_coli_K12_BW25113	delta_pta	glycerol	7	0	10	0.3873
E_coli_K12_BW25113	delta_acs	glycerol	7	0	0	0.3894
E_coli_K12_BW25113	delta_acs	glycerol	7	0	10	0.4182
E_coli_K12_BW25113	wt	glycerol	8	0	10	0.4393
E_coli_K12_BW25113	wt	glycerol	8	0	0	0.41
E_coli_K12_BW25113	delta_pta	glycerol	8	0	0	0.4099
E_coli_K12_BW25113	delta_pta	glycerol	8	0	10	0.3852
E_coli_K12_BW25113	delta_acs	glycerol	8	0	0	0.4221
E_coli_K12_BW25113	delta_acs	glycerol	8	0	10	0.4537
E_coli_K12_BW25113	wt	glycerol	9	0	0	0.413
E_coli_K12_BW25113	wt	glycerol	9	0	10	0.4346
E_coli_K12_BW25113	delta_pta	glycerol	9	0	0	0.4369
E_coli_K12_BW25113	delta_pta	glycerol	9	0	10	0.3994
E_coli_K12_BW25113	delta_acs	glycerol	9	0	0	0.4262
E_coli_K12_BW25113	delta_acs	glycerol	9	0	10	0.4596
