# Supplementary material for: Acetate is a beneficial nutrient for E. coli at low glycolytic flux
Source: EMBO J. 2023 Jun 12;42(15):e113079. doi: 10.15252/embj.2022113079 (PMC10390867; doi:10.15252/embj.2022113079)
Supplement: Supplementary file 11 — Source Data for Figure 7 [file EMBJ-42-e113079-s010.zip › 7B/growth rate.xlsx]

## Sheet: Feuil1
strain	genotype	carbon_source	replicate	aMG	ACE	mu
E_coli_K12_BW25113	wt	galactose	10	0	0	0.2308
E_coli_K12_BW25113	wt	galactose	10	0	10	0.3511
E_coli_K12_BW25113	delta_pta	galactose	10	0	0	0.2382
E_coli_K12_BW25113	delta_pta	galactose	10	0	10	0.2382
E_coli_K12_BW25113	delta_acs	galactose	10	0	0	0.1932
E_coli_K12_BW25113	delta_acs	galactose	10	0	10	0.2882
E_coli_K12_BW25113	wt	galactose	11	0	10	0.3074
E_coli_K12_BW25113	wt	galactose	11	0	0	0.201
E_coli_K12_BW25113	delta_pta	galactose	11	0	0	0.2267
E_coli_K12_BW25113	delta_pta	galactose	11	0	10	0.2774
E_coli_K12_BW25113	delta_acs	galactose	11	0	0	0.1918
E_coli_K12_BW25113	delta_acs	galactose	11	0	10	0.3027
E_coli_K12_BW25113	wt	galactose	12	0	0	0.2238
E_coli_K12_BW25113	wt	galactose	12	0	10	0.3368
E_coli_K12_BW25113	delta_pta	galactose	12	0	0	0.2377
E_coli_K12_BW25113	delta_pta	galactose	12	0	10	0.2531
E_coli_K12_BW25113	delta_acs	galactose	12	0	0	0.1841
E_coli_K12_BW25113	delta_acs	galactose	12	0	10	0.2775
E_coli_K12_BW25113	delta_pta	galactose	13	0	0	0.2643
E_coli_K12_BW25113	delta_pta	galactose	13	0	10	0.2369
E_coli_K12_BW25113	delta_pta	galactose	14	0	0	0.2556
E_coli_K12_BW25113	delta_pta	galactose	14	0	10	0.2389
